# Supplementary material for: iTRAQ-based quantitative proteomic analysis of heat stress-induced mechanisms in pepper seedlings
Source: PeerJ. 2021 Jun 3;9:e11509. doi: 10.7717/peerj.11509 (PMC8180192; doi:10.7717/peerj.11509)
Supplement: Supplemental Information 3 [file peerj-09-11509-s003.xlsx]

## Sheet: Sheet1
Table S1 All proteins identified in HT and HS.
#ID	HT0h1	HT0h2	HT0h3	HT3h1	HT3h2	HT3h3	HT28h1	HT28h2	HT28h3	HT48h1	HT48h2	HT48h3	HS0h1	HS0h2	HS0h3	HS3h1	HS3h2	HS3h3	HS28h1	HS28h2	HS28h3	HS48h1	HS48h2	HS48h3
Capana05g001872	108.8	110.3	110.8	104.2	105.3	105	110.9	109.9	110.6	92.3	92.9	92.8	105.1	104	103.5	100.8	100.2	100.9	98.2	97.4	97.2	79.6	79.8	79.2
Capana10g001389	112.4	113	110	103.3	103	102.8	103	102	104.3	84.4	84.8	86.1	112.2	112.3	111.7	103.7	103.7	102.3	100.4	101	101	80.7	80.3	81.9
Capana05g001871	104.3	104.8	104.6	98.6	99.5	99.6	70.8	77	76.1	96.8	100.4	96.6	118.3	114.9	116.9	107.8	105.2	105.8	105.6	102.7	104.4	97.8	95.4	96.1
Capana02g000541	102.3	99.2	102	94.1	92.2	93.9	85.4	86.7	86.8	94	96.2	95.2	118.6	119.4	118.3	110.2	109.9	110.2	105.3	106.5	105.1	90.1	89.9	88.4
Capana09g001785	123.3	117.3	114.8	103.1	102.2	104	93.3	95	93.9	98.1	98.2	99.3	101.1	104.3	106.2	100.9	102.7	101.5	92.9	93.3	93.6	87.3	87	86.7
Capana07g002456	103	104.1	104.2	100.5	99.4	99.9	91	93.1	94.8	94.9	94.6	94.6	112.4	111.9	110.3	102.6	102.6	101.6	104	103.4	103.5	91.6	90.9	91.2
Capana00g003111	111.3	111.7	109.7	106.1	106.6	103.6	96	99.4	97.9	93.5	94	96.9	107.9	105.4	107.8	99.4	97.9	99	100.8	99.2	101	85	85.7	84.1
Capana00g001154	115.6	117.1	114.9	104.4	104.5	104.1	107.9	109.9	108.4	85.4	85	85.2	100.8	99.5	100.4	96.3	96.8	97	106.6	106.4	108.1	83.1	80.8	81.8
Capana02g003173	101	95.6	100.2	106.4	105	106.1	107.9	110.6	108.1	95.7	102	95.8	101.5	100.8	101.3	85.7	83.4	86.5	113.3	114.7	114.2	88.5	87.9	87.8
Capana07g000319	107.9	108.9	109.1	105.4	104.7	105.8	94.3	91	93.2	87.8	88.1	90	115.3	115.9	113.9	103.7	106.1	103.4	106.1	105.1	103.4	79.6	80.1	81.3
Capana00g001213	110.1	108.8	109.4	111	110.7	109.6	92.4	93.9	94.7	102.5	102	103.8	98.3	98.1	96.3	88.6	88.3	88.6	109.4	108.5	109.2	87.7	89.7	88.4
Capana05g000599	106.6	108	125.3	103.6	105.4	102.6	91.8	84.3	88.9	87.1	83.8	85.5	114.8	112.8	108.6	102.1	100.8	100.9	109.2	106.2	105.8	84.8	98.7	82.5
Capana03g003995	112.5	112.6	114	105.4	105.4	105.3	110.2	109.2	109.4	92.7	90.6	91.3	103.2	102.6	102.6	101.6	102.8	102.3	95.1	96.6	96.1	79.4	80.2	79
Capana04g000059	110.1	113.9	111.9	105.7	109	107.1	76.4	83	84.7	83.6	85.2	85.6	116.6	112.8	113.5	117.9	113.8	113.4	108.7	103.8	103.8	81.2	78.6	80.1
Capana12g000555	117.1	114.9	117.5	107.4	106	109	82.9	89.3	90.1	75.2	78.8	77.3	128.4	124.8	120.1	110.9	108.1	109.6	107.6	107.5	106.3	70.5	70.7	70
Capana02g003498	101.2	101.5	101	94.5	94.2	94.6	93	96.8	96.8	96.4	98.8	97.5	114.5	112.4	113.7	104.2	103.2	103.5	101.9	101	99.7	94.3	92	93.1
Capana12g001789	127.3	125.7	112.5	111.9	115.2	109.2	84.7	83.3	96	88.7	80.5	86.1	107	106.1	100.9	86.8	93.3	87.8	112.3	114.2	121.3	81.3	81.8	86.3
Capana02g000764	95	97	97.2	100.4	104.2	101.9	112.8	109.1	114.9	98.4	99.9	100.4	101.7	101	100	88.6	87.3	87	110	109.1	107.9	93.1	92.4	90.6
Capana03g001477	109.5	109.9	110.1	103	104.9	104.5	107.6	107	103	91.6	91.6	93.5	101.4	102.9	103.1	96.2	94.7	95.6	106.7	106.7	108	84	82.4	82.2
Capana10g000134	116.6	123	117.4	111.2	113	110.5	97.8	94.6	98.3	85.4	86.8	87.6	100.5	99	99.5	111.8	108.6	109.3	97.1	96.9	97.2	79.6	78.3	80.1
Capana01g002398	98.4	102.4	98.1	95.9	98.1	97	105.4	101.8	103.1	103.9	94.6	97	101.5	101.4	103	94.7	98.9	97.1	107.6	107.8	109.7	92.5	95	95
Capana11g000039	80.9	79.2	79.6	85.3	85	84.6	96.1	90.6	93.9	119.9	115.8	117.3	92.1	93	94.2	95.4	97.8	96.4	97.3	98.9	97.1	133	139.8	136.9
Capana02g002577	108.2	110.1	108	102.1	105.1	102.8	93.5	95.6	94.5	83.4	84.4	83.8	123.4	119.5	120.2	105.8	104.2	105.4	102.9	102.4	104.5	80.6	78.7	80.8
Capana00g005036	106.8	105.3	105	102.4	101.4	100.7	95.3	97.1	95.5	84.7	85.9	85.8	113.6	113.8	113.9	114.4	111.8	113	100.6	102	102.5	82.3	82.7	83.6
Capana01g002025	75.5	77.4	77	81.2	82.2	81.7	94.9	94.4	94.4	133.9	129.8	128.7	88.5	89.3	90.3	90.9	90.9	92.1	94.5	94.1	96.2	140.6	141.9	139.6
Capana09g001928	82.9	82.7	81.7	91	92.1	91.9	100.3	106	99.8	116.7	113.1	121.7	92.2	88.7	90	92.6	91.8	91.8	103	102	104.6	121.3	123.6	118.4
Capana00g001661	92.1	95.2	98.4	95	97	98.2	100.9	103.9	107.8	98.2	97	97.7	101.5	98.6	99.6	108.2	109.5	104.9	101.1	99.6	98.2	103.1	99.1	95.2
Capana03g002156	55	49.7	56.1	77.3	68.5	77.5	100.3	98.3	100.6	146.7	146	152.1	61	57.5	61	77.8	77.2	77	97.4	100.1	98.7	184.5	202.6	177.1
Capana00g004323	105	96.5	100.4	97.8	98.2	99.7	94.6	96.7	98.1	91.5	95.2	95.5	96.8	109.4	102	96	101.5	98.2	121.9	105.2	106.3	96.4	97.4	99.8
Capana10g001685	90.2	90.6	90.7	93.8	90.2	90.3	120.4	123.3	119.2	118.8	120.9	125.1	89.7	88.2	90.1	82.7	83.6	83.8	97.8	96.1	94.6	106.6	107.2	106.1
Capana06g002690	108.6	108.2	106.9	106.7	107.2	104.4	97.9	99.5	100	90.6	94.2	91.5	100.9	98.8	98.9	99.7	98.9	100.4	105.7	103.5	105.5	89.9	89.8	92.4
Capana06g001915	108.2	107.4	106.8	114.3	114.3	112	118.2	117.3	116.5	105.7	107.2	105.3	87.6	87.3	88.9	84.5	83.8	84.9	99.9	100.5	101.8	81.5	82.3	83.8
Capana10g001446	99.2	93.7	95.2	90.2	94.5	92.4	91.6	107.3	123.6	92.1	95.1	86.2	102.9	98.3	100.3	108	105.2	100.9	106.7	99.4	100.2	109.4	106.5	101.3
Capana03g001476	106.2	109.5	113	97.9	99.7	102.5	124.1	121.9	120.4	108.9	101.9	99.6	97.2	97.2	96.6	87.5	89.3	89.8	103.6	103.9	102.3	74.6	76.6	75.8
Capana08g001818	94.1	94.1	93.7	95	95	95.8	93	91.5	96.8	109.8	110.4	109.6	101.7	102.3	101.6	96.2	97.4	95.6	95.1	94.6	93.2	115	114.6	113.7
Capana07g002410	88.6	81.3	86.3	93.2	89.3	93.6	93.3	103.7	95.4	112.5	109.7	111.6	91	88.8	90.6	89.9	86.1	88.6	96.7	96.6	96.8	134.8	144.6	137.1
Capana02g002133	101.8	100.6	102.6	111.4	108.3	111.2	114	114.8	113.2	99.6	100.3	97.3	94.5	95.1	95.2	87.4	87.7	88.5	106	108.3	106	85.3	84.8	85.9
Capana10g000190	82.6	84.3	84.3	89.1	91.2	90.3	95.1	93.8	93.7	119.9	121.6	116.3	85.9	86.4	90.4	89.9	89.3	93.5	96.4	93.5	95.5	141.2	140	136
Capana06g001714	94.9	95.6	97	87	87.9	89.6	80.8	85.5	83.6	86.2	92.4	88.7	124.4	118.9	120.6	117.6	113.3	113.3	108.9	106.6	108	100.1	100	99.2
Capana02g000489	113.1	116.8	115.3	99.7	100.3	100.9	90.7	85.5	92	85.6	86.4	86.2	108.6	107.6	106.9	112.4	113.2	111.6	101.4	101.4	101.2	88.4	88.7	86
Capana05g001001	105.4	104.9	106.9	106.5	106.1	107.4	99.6	100.2	101	98.6	98.3	97.4	104.6	104.3	104.1	99.5	99.1	98.8	98.7	99.5	97.9	87.1	87.8	86.6
Capana06g000923	97.5	98.1	99.2	90.1	92.3	95.1	91.1	92.6	92.1	87.9	90.7	89.3	117.5	115.7	113.1	115.3	111.7	112.5	100.8	98.7	99.4	99.7	100.3	99.3
Capana04g000110	99.6	99.1	100.8	95.5	95.3	95.9	98.9	97	98.7	89	89.3	89.6	110.1	109.7	109.1	106.5	106.1	104.9	103.8	105.5	104	96.7	98.1	97.1
Capana02g002621	110.1	101.2	111.1	101.5	93.6	98.3	99.1	98.8	97.3	97.1	108.3	106.4	105.5	111.3	104.8	100.1	99.2	97.6	96.4	103.3	97.6	90.3	84.3	86.9
Capana06g002498	56.5	47.8	44.2	78.8	67.9	72.9	92	80.9	77.7	140.6	136.1	139.9	53.7	62.2	51.1	74.5	81.2	75.7	94.2	107.1	105.8	209.7	216.8	232.7
Capana03g000267	86.3	85.4	82.9	86.3	86.4	84.3	90.5	89.3	90.2	117.4	116.6	120.4	98.1	98.9	98.4	99.4	100.3	99	99.5	100	100.1	122.5	123.1	124.8
Capana07g001245	77.9	69.5	64.1	82.1	76.2	71.8	81.1	79.2	74.3	82.3	99.3	94.2	123.6	121.9	135.1	114.1	107.4	109.6	127.7	130.9	138.4	111.1	115.5	112.5
Capana02g002887	102.9	106	106.2	104.8	102.2	104.4	102.8	104.2	100.4	92.1	93.7	90.4	109.3	108	109.8	101.7	100.7	104.6	97.8	98.2	97.4	88.6	87.1	86.9
Capana11g002133	75.1	72.9	74.7	79.2	76.4	78.7	92.9	91.2	92.5	124.2	128.6	129.1	90.8	91	89.6	92.1	91.9	91.8	100.3	99.7	98.2	145.4	148.4	145.4
Capana01g001865	119.5	117.5	120.8	109.7	108.3	108.4	113.6	112.6	112.5	89.9	89.5	90.4	93.8	94.6	93.4	95.3	96.8	96.7	98.5	101	98.4	79.7	79.7	79.3
Capana12g000479	100.8	103.1	103.2	97.3	100.9	103.4	86.2	90.1	91.1	85.1	85.2	90.6	123.2	124.7	112.1	112	107	106.3	103.4	101.3	98.5	92	87.8	94.8
Capana00g004772	103.4	104	101.5	102.2	101.3	98.5	102.2	103	99.8	95.4	94.4	93.9	99.9	101.4	102.2	108.2	107.8	109.4	95.5	95.1	98.5	93.3	93.2	96.1
Capana11g001221	105.4	106.5	108	100.4	101.1	101.7	108.2	106.4	104.5	91.7	91	90.2	107.6	107	107.1	98.8	99.9	101.2	98.7	98	99.1	89.3	90	88.2
Capana08g002624	118.6	119.7	117.7	107.8	110.8	108.2	115.5	109.1	110.1	93	97.4	98.2	102.9	100.3	100.8	96.2	96.9	97.1	86.8	86.7	87.5	79.2	79.2	80.5
Capana06g000995	108.4	109.6	105.9	99.2	100.4	100.9	99.9	98.1	103.4	89.5	90.3	91.9	104.9	104.4	103.2	109.9	108.1	106.2	101	104.1	101.5	87.1	85	87
Capana06g000896	93	98.9	99.3	91.7	95.5	92.4	105.9	108.9	105.3	112.4	109.8	110.3	88.3	88.2	87.4	87.6	86.8	86.6	99.2	96.2	96.4	121.9	115.8	122.3
Capana11g001898	84	86.2	90.2	103.5	104.5	107.8	102.2	101.3	106.3	116.2	111.8	111.5	92.9	93.4	91.2	88.9	90.8	87.7	108.2	108.7	105.7	104	103.4	99.7
Capana07g002457	90.1	86.2	88.1	93.3	90.5	92.2	97.5	95.1	95.5	111.9	112.1	111.3	90.6	90	90.2	94.2	95.6	93.9	97.3	101.8	98.6	125	128.7	129.9
Capana08g000323	0	150.7	150.8	0	153.8	154.6	0	154.6	161.8	0	141.4	138	0	165.1	157.3	0	153.1	158.3	0	151.9	143.3	0	129.5	135.8
Capana07g001803	107.1	106.7	107.5	101.2	100.9	100.3	95.1	95.8	96.6	86.4	87.3	85.6	113.7	112.7	113.9	103.6	103.1	104.4	104.2	104.4	103.8	88.7	89.1	88
Capana02g000862	112.7	111.7	112.3	102.1	100.7	100.7	102.2	100.6	95	87.5	87.4	84.7	100.7	102.8	103.8	103.8	104.8	106.5	104.2	104.9	107	86.8	87	89.9
Capana09g000473	93.1	98.5	96.8	81.6	84.3	79	84.1	81.4	77.4	75.9	76.9	73.3	114.2	113.7	116.8	123.7	119.4	125.2	113.7	114.2	114.4	113.9	111.6	117.1
Capana01g000078	89.2	89.7	89.4	89.6	91.3	91.8	94	92	93.7	117.3	118.9	122.1	83.1	81.3	78.9	91.9	91	88.7	96	95.6	93.2	138.9	140.2	142.2
Capana05g002262	79.7	79.7	77.7	87.2	85.3	83.5	94.5	96.7	96.5	129.5	128.4	125.2	86	85.5	85.6	85.7	86.6	89.1	94.7	94.8	96.5	142.6	143	145.9
Capana09g001520	110.1	105.4	106.1	100	96.2	97.1	111.6	114.6	114.5	84.8	93.2	91.1	104.6	104.5	103.6	100.4	97.6	99.1	104.2	105.7	105.2	84.3	82.8	83.2
Capana03g004399	77.5	77.4	78.3	80.8	82.9	81.8	96.5	98.9	97.1	127.1	127.1	125.8	86.3	85.2	89.1	85.4	87.2	85.5	92.7	92.7	91.1	153.7	148.6	151.1
Capana03g001233	96.7	92	95.6	99	97.3	98.8	89.3	89.3	88.5	104.4	105.2	103.2	98.1	102.8	101.2	96.1	97.2	98.1	99.8	104.1	102.5	116.7	112.2	112.2
Capana00g004151	93.5	94.7	91.6	93.8	94.4	91.9	102.6	108.1	107.8	115	114.2	114.3	104.7	102.3	102.7	99.2	96.9	99.4	102.4	101.5	103.8	88.8	87.9	88.7
Capana06g002615	81.9	83.1	84.3	82.2	84.8	84.8	85	87.9	84.4	126.2	123.4	124.6	87.1	89.7	87.7	91.9	91.2	91.6	94.4	94.6	94.3	151.3	145.3	148.2
Capana03g001908	54.5	49.7	50.2	72.5	69.3	70.1	109.7	109.4	113.5	210.6	223.1	215.6	56.8	51.5	51.8	66.5	63.2	63.7	102.3	102.6	103.2	127	131.2	132
Capana12g001353	115.7	117.2	105.7	104.6	98.8	100.3	103.6	106.4	98.4	85.5	80	78.4	100.2	101.3	109.8	105.4	103.8	114.9	105	110.8	114.9	80.1	81.7	77.6
Capana08g002681	95.3	94.9	94.1	96.2	96	96.1	79.7	83.6	81.9	99.3	98.9	102.3	111	109.9	110.4	105.3	105.3	103.3	104.6	105	104.4	108.6	106.3	107.6
Capana06g001609	99.8	100.3	99	107.1	107.8	106.4	109.8	109.6	111.3	119.2	118.2	116.6	84.6	84.6	85.1	80.8	81.3	81.2	101.8	102.5	104.6	96.8	95.7	95.9
Capana08g000545	97.9	81.2	95.9	105.1	85.5	105.2	101.1	82.4	95.9	94.5	88	96.3	101.3	117.1	101.2	95.4	113	98.1	102.1	116.2	103.2	102.6	116.6	104.3
Capana08g000733	103.2	103.8	105.4	97.1	97.6	98.4	103.7	97.9	102	84.7	84.7	88.8	105.3	108.2	104.7	104.2	104.8	103	109.5	111.5	106.9	92.2	91.5	90.7
Capana02g002219	106	103.1	102.7	105.2	103.7	105.7	99.2	100.2	99.2	92	93.1	93.1	108.4	108.8	109.2	100.4	100.1	100.1	99.5	101.6	99.7	89.3	89.4	90.3
Capana02g003315	71.6	73.2	75	93.5	92.8	94.3	117	111.6	112.6	127.6	123.9	125.7	67.3	69.3	69.1	94.2	95.9	95.3	109.4	111.3	108.7	119.3	121.9	119.3
Capana03g000552	58.6	60.4	58.8	84.6	83.3	84	114.4	112.4	113.9	135.2	131.1	130.6	58.9	61.1	62.8	87.5	91.3	88.7	113.5	114.2	114.4	147.2	146.2	146.8
Capana09g002348	90.2	91.5	88.7	94.1	94.4	93.6	96.7	94.1	93.3	119.9	121.5	118.9	92.9	93.3	92.6	90.8	91.1	92.4	92.8	93.2	94.6	122.6	121	126
Capana01g003049	99	104.7	102.8	100.3	105.2	101.5	106.1	102.4	104.9	99.8	91.9	97	108.8	107.9	108.6	97.6	102.5	100	103	101.3	101.7	85.3	84.1	83.5
Capana08g000542	103.3	103.8	111.5	107	114.1	112.9	109.5	98.6	100.6	98.9	92.7	93	99.2	98.3	98.5	93.8	97.8	98.7	93.3	95.3	91.1	95	99.4	93.8
Capana05g002020	111.6	112.3	112.6	104.2	105.1	106.3	96.3	95.9	94.9	87.8	87.2	86.8	107.2	107.8	107.5	108.2	108.7	107.2	100.1	100.2	101.5	84.5	82.7	83.3
Capana02g001321	110.9	111.9	110.8	109.8	110.9	109	120.2	119	118.6	95.7	93.8	92.6	95.6	94.8	99.5	89	89.3	90.3	101.3	100.8	100.5	77.4	79.5	78.8
Capana03g001066	92.4	99.1	94.9	90.9	96.9	92.8	116.8	107.1	93	94.6	95.6	98.5	98.3	99.7	102.3	104.3	103.2	107.4	103.7	104	107.9	99	94.3	103.2
Capana10g001865	100.6	98.6	102.3	113.2	109.4	110.8	95.5	92.1	82.8	105.6	96.5	93.5	95.1	99.6	101.6	91.3	95.8	96.7	106.1	112.5	115.3	92.6	95.6	96.9
Capana02g002264	98.6	98.2	101.4	99.7	99.2	104	81.2	80.7	83.3	73.1	72.4	73.9	137.2	142.9	134	110.5	109.7	108.8	115	113.6	113	84.7	83.2	81.5
Capana10g000141	109.2	107.7	110.9	105.6	103.4	106.9	83.6	94.2	84.8	93.2	93.9	91.7	102.5	99.4	101.4	101.7	99.6	102.4	108.1	105.6	105.8	96.1	96.1	96
Capana11g001281	98.3	100.4	99.9	97.7	99.2	97.9	93.8	92.4	91.4	98.9	96.2	94.4	109.1	110.5	110.9	104	103.3	105.4	102.6	103	104.3	95.6	95.1	95.8
Capana01g000893	116.8	116.5	114.3	96.6	95	96	76.6	76.1	76.6	67	65.6	65.7	134	135.5	137	138.2	140.7	141.4	100.9	101.5	101	69.9	69.1	67.9
Capana03g003700	100.8	96.1	97.7	101	98.9	100.9	101.4	104.8	103	99.1	99.8	99.5	93.8	94.7	94.1	94.4	93.2	93.5	102.7	102.7	101.9	106.6	109.7	109.4
Capana01g000509	76.5	78.7	76	89.2	92.2	90	99.8	101.3	101.7	122.5	122.4	124.1	78	79	77.8	92.6	91.4	91.3	99.8	98.1	98.3	141.6	137	140.7
Capana12g001934	73.1	76.8	70.9	76	80.1	69.1	78.1	83	73	81.5	83.5	80.1	123.4	118.9	123	121.8	120.3	126.3	122.6	119.9	121.6	123.5	117.6	135.9
Capana12g002662	98.8	97.2	97.9	107	105.9	112.9	104.3	108.2	113.8	110.9	107.4	113.8	86.4	88.6	84.1	97.2	97.6	90	92.6	93.4	88.3	102.7	101.7	99.3
Capana11g000124	89.1	91.2	91	92.2	90.8	91.9	95.7	96.6	98.4	112.4	110.1	112.4	92.9	92.9	92.7	92	93.1	92.4	97.3	97.7	96.5	128.5	127.5	124.6
Capana10g002196	110.7	100.3	100.3	116.2	104.4	107.2	117.3	108	112.1	107.8	100.4	106	88.6	101.1	100.2	93.4	100.5	96.2	86.3	96.2	92.6	79.6	89.1	85.4
Capana03g000643	79.8	82.4	93.3	87.1	86.9	95	117.7	118	123	91.9	91	99.6	88.1	88.7	86.8	95.7	96.5	92.5	122.6	121.6	105.3	117.1	114.9	104.5
Capana06g000728	102.4	103.4	100.6	99.7	100.1	100.4	92.4	92.1	94	97.1	96.7	99.7	109.5	109.2	109.1	104.7	104.4	102.5	101.3	101.1	101.9	92.8	93	91.8
Capana08g001374	98.5	95.8	96.7	99	96.4	97.8	94	98.7	100.9	85.6	87.4	86.2	109.1	108.9	107.9	104.7	105.3	102.7	113	111.9	112.5	96.1	95.6	95.3
Capana12g001312	78.4	78.4	85.3	101	97.9	102.3	107.9	93.8	101.6	118.4	113.8	112.7	74.9	85	82.1	98.9	101.5	99.9	98.9	103.5	96.5	121.5	126.1	119.5
Capana04g001698	87.3	88.3	78.4	91	94.3	84.2	97.4	93.5	91	106.5	101.3	110.1	113.9	112.3	117.3	92.1	97.2	99.7	112.7	108	108.4	99.1	105	110.9
Capana04g000129	88.2	86.5	86.1	92.7	92.7	92.3	79.4	84.1	86.2	75.6	77.8	79.2	131.5	127.7	130.1	114.5	114.2	111.9	111.9	112.6	109.5	106.3	104.4	104.7
Capana09g001643	119.3	114.6	115.5	102.2	98	99.4	96.6	88.3	83.7	98.3	95.9	93.2	101.3	105.7	108.5	102.9	107.5	108.9	90.8	95.4	95.8	88.6	94.6	94.9
Capana00g003542	94.1	94.5	97.7	96.8	95.3	97.3	94.7	93.9	94	103.1	102.1	100.3	102.4	104.4	103.7	104.4	105.7	104.6	94.4	95.6	96.6	110.1	108.5	105.8
Capana02g000067	113.9	115.1	116.5	109.5	108.5	108.9	102.4	102.1	99	90	87.6	85.5	109.9	108.5	111.2	102	101.8	103.6	96.7	97.7	98.5	75.5	78.6	76.9
Capana12g001307	92.6	84.9	85.7	112.5	115.9	118.9	122.1	110.4	103	120.8	121.2	117.6	74.1	73.8	74.2	81.2	84.7	86.9	87.5	91.6	91.7	109.3	117.5	122.1
Capana09g000125	106.1	105.5	100.3	106.8	102.1	100	104.5	101.2	102.4	100	97.2	95.9	94.9	100.4	101.2	95.9	95.9	98.2	98.5	100.3	102.3	93.2	97.3	99.7
Capana05g002227	106	102.9	102.6	105.7	106.3	104.2	104.8	112.5	112.7	91.9	92.6	96.5	106.8	107	105	98.6	94.9	94.7	99.7	97.9	97.2	86.3	85.8	87.1
Capana03g004084	96.4	96.3	97.5	98	94.7	97.1	98.1	98.7	100.6	103.9	104.3	102.7	99.1	99.3	99.1	102.8	104.1	102.5	94.8	94.9	94.3	107.1	107.7	106.2
Capana01g004493	100.9	103.5	101.1	108.1	109.7	107.7	117.1	110.2	112.7	96.2	94.5	101	94	94	92.9	86.9	89.3	86.1	105.4	105.8	106.7	91.5	93	91.9
Capana08g001988	85.3	84.8	87.6	99.8	98.8	108.1	115.9	108.9	116	109.2	107.7	118.1	85.8	91	83.2	88.1	90.5	83.5	100.8	102	98.3	115.2	116.4	105.1
Capana05g000346	90.1	92.4	93.1	102.2	101.5	103.6	109.3	107.9	107.1	109.8	106.7	106.8	93.6	95.9	95.2	92.4	94	93.1	93.8	95.8	95.1	108.7	105.9	106
Capana12g001147	85.4	89.4	98.2	99.6	103.8	116.1	93.2	97.6	94.3	124.5	129.2	130	91.1	88.8	86.2	83.9	80.5	82.5	96.7	93.1	83.5	125.5	117.4	109.2
Capana08g002141	110.2	103.6	107.7	109	104.5	106.5	99.9	110.4	109.8	87.4	89.1	88.7	106.2	102	103.7	102.1	104.1	99.4	101.5	101	100	83.6	85.4	84.3
Capana02g002193	108.5	110.8	105.4	106.5	108.8	105.7	107.6	109.6	107.2	90.5	90.7	91.6	110.7	103.8	114	100.5	99.4	100.3	94.6	96	94.4	81	80.8	81.4
Capana03g001977	79.9	80.7	79.7	92.3	94.3	92.5	104.8	109.5	106.1	124.8	124.6	120.4	71	72.6	73.5	91.2	90.4	93	95.1	95.7	97.8	141	132.2	136.9
Capana12g001325	118.1	119.6	119.5	97.4	88.5	85	76.6	66.1	82.9	73.7	75.7	83.2	106.4	98.5	113.5	125.9	149	103.3	108.5	105.6	117	93.4	97.1	95.6
Capana05g000289	94.3	95.2	108	96.4	105.2	122.5	105.6	111.9	160	102.8	109.1	139.8	87.7	81.5	64.4	88.1	88.7	67.8	92.1	88.8	60	133.1	119.5	77.7
Capana00g002794	82.2	80.8	82.4	81.9	80.8	83.7	81.9	85.1	87.3	78.3	86.8	81.7	122.8	121.8	120.4	124.7	119.6	119.2	114.7	114.1	111.7	113.5	111	113.5
Capana12g001027	112.9	106.8	103.8	101.7	102.1	100.4	85.8	79.1	84.5	100.1	97.6	101.4	91.1	93.7	92.5	101.6	108	104.2	103.7	111.3	106.2	103	101.4	107
Capana07g000961	97.7	99.7	96	100.4	94.8	99.5	105	114	107.8	97.2	110.7	101.8	107.8	104.3	106.8	92.3	89.3	92.1	110.5	104.6	109	89.2	82.6	87
Capana07g002139	107.1	109.2	105.3	105.9	105.6	106.9	103.7	102.9	103.2	103.6	102.4	103.9	95.6	96.9	95.9	92	92.4	91.8	94.5	95.5	95.1	97.6	95.3	98
Capana01g004129	97.1	98.8	98.2	102.6	102.8	100.7	104	103.2	103.4	91.8	93.8	95.7	103.1	101	102.3	100.9	99.7	100	107.1	105.1	105.7	93.5	95.6	94
Capana00g002793	95.1	98.1	96.5	104.2	104.7	105.5	125	124.7	125.3	123	117.3	121.7	88.7	90.5	89.3	87.3	89.4	85.5	89	89.1	87.3	87.7	86.3	88.9
Capana03g004441	92.2	95.7	94.9	113.5	114.2	111.4	105	113.3	109.8	92.1	93.9	92	102.1	99.9	101	90.1	87.1	89.9	117.8	111.6	112.9	87.2	84.4	88.1
Capana03g001381	95.4	97.1	89.8	97.8	102.5	94.2	105.2	106.7	94.8	121.7	117.3	128.9	83.9	86.6	81.7	88.9	90.4	93.8	92.5	87.5	96.8	114.4	111.9	119.9
Capana08g002266	54.7	54.2	55.6	79.6	76.2	76.6	114.8	120.2	105.2	149.2	152.8	143.8	57.5	58.2	60.1	77.1	76.5	81.9	99.4	100.1	104.7	167.7	161.8	171.9
Capana10g000326	104	103.7	101.8	100.9	101.6	102.2	104.4	106.7	105.4	97.2	97.1	96.7	101.6	98.4	100.6	95.9	96	96	102.9	104.3	103.8	93.2	92.2	93.4
Capana08g002262	43	45.7	53.6	78.4	76.9	89.9	113.9	115.3	120.6	161	153.6	158.4	43.2	50.9	47	80.1	82	80.5	102.7	102.2	97	177.8	173.4	153.1
Capana03g000094	104.6	104.2	104.7	99.7	99.8	99.1	103.6	99.7	104.3	82.3	81.3	82.6	106.1	106.9	105.3	103.4	105.7	103.5	106.7	108.4	108.1	93.6	94	92.5
Capana06g001728	94.8	92.4	93.2	96.3	94.6	96.1	92.7	89.7	91.6	108	108.5	107.6	95.8	99	98.5	100.9	101.2	101.8	95.8	98.6	98	115.8	115.9	113.2
Capana02g003486	98.1	98.2	99.7	101.3	101.3	103.4	90.5	90.4	89.9	89.7	89	89.2	107.4	107.8	106.7	103.5	105.4	104.8	111.2	110.1	109.8	98.2	97.7	96.6
Capana10g002060	130.7	121.7	125.3	118.5	121.4	118.3	140.9	145.6	147.4	110.7	126.3	114	79.1	74.9	78	76.1	71.8	75.6	74.5	72.9	73.7	69.4	65.4	67.8
Capana00g001862	92.1	94.5	90.1	96.4	100.6	94.4	89.3	92	86.8	117.2	118.8	120.4	94.5	91.8	94.7	97.8	95.2	98.3	101.3	100.8	104.3	111.4	106.2	110.9
Capana10g002020	88.2	84.5	93.1	111.2	97.5	100.8	57.8	47	43.6	80.4	78.6	67.1	120.9	129.4	126.2	131.3	140.8	147.3	109.9	114.3	119.1	100.2	108	102.8
Capana08g002008	109.7	110.2	108.4	104	102.3	102.5	93.1	94.4	95.9	86.1	88.9	88.6	106.8	106.9	106	105.9	104.4	105	103.7	101.9	103.4	90.8	91.1	90.3
Capana00g002801	107.4	108.6	110	106.3	101.5	105.9	106.9	106.5	108.8	106.7	111.1	109.1	96.6	97	96.4	100.5	95.4	95	83.8	85.2	83.7	91.7	94.8	91.2
Capana06g000155	111	111	112.2	110.9	107.3	107.3	103.2	106.2	103	87.8	89.1	85.8	97.4	95.3	95.9	93.1	93.6	99.9	111.3	109.1	109.1	85.3	88.4	86.8
Capana07g001429	98.4	100	96.1	106.4	104.7	104	106.8	104.1	105.6	107.9	104	103.1	95.9	99	98.8	89.3	90.8	90.1	98.1	99.8	99.5	97.1	97.6	102.6
Capana12g002820	88.3	88.5	84.5	90	90.8	86.1	101.2	94.6	93.1	119.4	118	119.2	88.8	90.4	89.7	88.6	89	89.8	93.9	93.8	92.7	129.8	134.8	144.9
Capana03g000835	74	72.2	74.1	102.8	102.6	102.9	122.8	117.8	116.8	102.3	103.2	103.9	68.8	66.8	73.3	112	114.6	110.1	111.7	116.7	114.2	105.6	106.1	104.6
Capana06g002561	95.9	93.5	96.4	95	102	100	93.6	106.8	104.6	104.1	110.9	101.8	100.9	95.4	95.2	99.3	92.5	95.4	102.3	95.6	100.2	108.8	103.3	106.4
Capana12g002501	109.5	110.7	112.1	102.1	101.1	102.9	93.2	90.3	92.5	90.2	93.5	92.2	105	105.3	105	107.1	105	105.6	104.3	105.7	100.6	88.7	88.4	89.1
Capana12g001992	107.6	110.8	106.2	103.1	105.2	101.6	103.8	97.8	105.3	87.7	85.3	84.4	99.4	99.7	102.8	110.7	111.2	110.7	96.8	100	96.7	90.8	89.9	92.5
Capana12g001301	90.5	89.3	88.8	94.5	96	94.4	110.2	105.5	113.4	96.5	99.4	98.2	97.3	96	94.2	102.1	101.4	102.3	101.2	100.2	98.1	107.6	112.3	110.7
Capana03g000601	76.6	77.5	80.2	81	79.5	80.8	75.9	75.7	77.1	127.3	124.1	125.3	84.8	88.4	89.8	87.9	88.8	88.8	98	99.3	99.3	168.4	166.8	158.6
Capana05g002401	86.1	87.2	87.4	97.4	96.2	96	113.9	117.7	118	130.5	129.8	128.6	83.4	83.5	84.2	84.7	84	85.2	91.4	88.4	87.4	112.5	113.4	113.2
Capana08g000679	95.4	104.7	104.8	104.7	106.4	99.4	122.9	119.9	121.2	122.9	111.3	126.3	95.8	94	93.7	84.2	85.9	79.8	96.1	96.7	95.1	78	81.1	79.6
Capana00g001461	105.3	107.8	106	98.3	101	101	102.9	98.8	108.1	94.5	94.4	94.1	114.4	106.7	107.6	105.3	109	106	93.6	94.9	93.7	85.7	87.4	83.7
Capana06g001463	100.7	105.3	106	98.5	102.7	101	103.8	105.1	102.9	91.2	90.4	90.2	112.1	110.2	111.1	110.4	105.7	108.7	98.2	95.7	95.6	85.1	85	84.5
Capana00g004516	100.5	97.8	98.1	95.8	93.1	93.2	111	114.4	107.8	102.3	103.1	106.3	95.9	94.8	92.5	97.4	96.3	97.8	95.5	95.4	96.8	101.6	105.2	107.6
Capana00g000900	96.3	94.7	98.3	94	94.8	93.8	108.1	105.9	109.2	95.1	94.8	96.6	101.6	103.1	102.5	102.9	103.6	103.3	100.8	103.2	97.6	101.3	99.9	98.7
Capana01g001578	143.3	147	146	120.7	123.6	122.5	90.2	87.4	89.1	70.8	66.1	69.4	113.7	118	115	111	113.1	111.2	88.5	88.2	87.7	61.8	56.6	59
Capana03g000791	118.4	117.9	118.5	98.2	100.3	101.7	86.8	88.7	88.1	83.2	82.6	82.5	109.9	108.4	109.4	119.7	118.8	119.6	97.1	96.1	94.3	86.7	87.2	86
Capana01g003894	111.8	102.9	106.3	102.5	106.3	109.4	93	93.6	95.8	102.5	98.7	100.4	100.8	101.4	100.7	99.2	103.1	100.7	86.9	94.3	88.4	103.4	99.8	98.4
Capana04g000192	113.2	111	109	142	149.5	160	116.2	121.8	115.8	100.2	112.9	106.6	85.1	79.7	80	77.6	71.5	72.5	86.9	81.9	83.4	78.8	71.7	72.7
Capana07g001239	80.5	78.9	79.6	83.2	81.3	80.8	103.7	101.6	108.4	120	121.2	121.5	84	85	82.5	84.1	83.2	81.7	90.8	91.4	87.8	153.7	157.4	157.8
Capana08g001246	100	99.5	98.3	101.8	104.6	101	100.6	97.1	97.3	113.6	117.4	113.8	94.3	95.2	96.3	87.8	88.6	91.6	95.5	93.6	95.8	106.3	104.1	105.7
Capana04g000971	102.7	105.1	104.5	108.8	109.6	108.4	103.3	108.1	105.8	90	92	93	102.6	101	101.4	96.3	95.7	95.7	104.8	99.7	101.3	91.6	88.8	89.9
Capana02g000122	104.1	101.6	103.9	107.1	106.6	107.4	90.1	100	91.5	95.1	94	91.6	106.5	102	106.7	100.2	100.1	100.7	104.9	103.9	105.6	92.1	91.7	92.5
Capana00g002796	155.5	160.4	156.7	157.5	158.7	154.9	184.4	185.5	170.7	172.5	147.1	153.5	39.3	42.2	46.1	39.2	45	47.9	27.9	31.5	36	23.6	29.6	34.3
Capana08g000010	95.1	96.4	99.1	105.9	104.1	106.6	103.8	106.2	105.8	103.9	103.7	112.2	96.3	98.6	93.7	91.7	89.5	87.7	103.8	102.5	99.1	99.5	99	95.8
Capana11g000123	100.9	96.8	97.9	103.4	99.8	100.7	109.6	111.3	106.3	109.4	110.1	106	91	87.7	90.3	94.4	96.3	95.1	94.7	99.3	100.6	96.7	98.7	103.1
Capana03g003831	90.5	87.9	92.7	95.6	93.5	94.4	93.6	98.5	94.7	99.2	102.6	97.4	101.2	100.9	101	98.9	98.1	99.8	106.2	104.6	106.2	114.9	113.9	113.8
Capana00g002800	44	38.2	41.6	44.1	39.6	41	46.1	43.8	43.5	45.8	38.6	43.6	153.9	157.7	155.2	161.4	173.2	163.5	155.1	154.1	154	149.6	154.9	157.7
Capana04g000995	90.8	95.7	90.3	98.6	94.5	93.8	89.8	87.3	86.7	92.5	90.6	92.5	102.6	106.2	103	108.4	109.5	112	107.9	109.2	110.7	109.3	107.2	110.9
Capana10g001943	85	85.7	82.2	88.2	89.5	88.3	91.6	92	90.8	90.5	93.1	91.8	109.7	110.1	110.9	106.9	104.8	105.6	112.2	111	112.9	115.9	113.9	117.6
Capana06g001561	104.2	104.4	104.9	107.2	107.3	108.6	98.6	97.1	101.6	95.6	93.8	97	107	108.2	105.5	99.4	102.1	98.3	99.4	99.1	97.7	88.5	88	86.4
Capana08g002165	62.9	73.9	69.8	69.9	82.3	82.2	86	94	94.9	91.8	104.3	99.2	90.5	86.6	83.9	99.5	93.7	93.3	118.3	106.8	108	181.1	158.3	168.7
Capana03g002267	115.9	114.5	115.2	114.1	113.6	114.2	112	117	119.1	91.1	91	88	92.3	93.4	91.2	90.5	89.5	91.8	97.8	97.2	96.7	86.3	83.7	83.8
Capana04g001789	111.2	114	116.2	105.3	105.7	108.6	95.6	92.9	85.2	90.2	89.6	91.7	106.3	107.3	109	106.1	106.7	106.5	100.9	102.7	101.7	84.3	81	81.3
Capana08g002744	113.2	115.2	116.2	105.2	108.3	107.7	107.5	110.8	107.5	88.5	93.8	90.6	104.5	99.7	103.7	102.7	98.8	99.9	95.4	92.6	92.6	83.1	80.8	81.8
Capana11g001282	101.4	102.6	99.5	102.8	102.2	102.9	104.2	104.7	107.9	91.9	90.3	92.6	100.3	99.2	100	98.5	100.2	98.3	109	106.7	107.2	91.8	93.9	91.6
Capana00g005037	101.2	101	99	96.8	97.2	97.1	93.8	95.2	91.8	89.6	88	85.3	117.5	118.4	120.6	112.5	113.6	115.1	103.1	102.9	105.4	85.5	83.7	85.6
Capana03g000806	105.5	106.1	107.3	103.5	104.1	104	87.5	90.9	91.6	87.5	87.5	86.6	115.5	116.5	115.1	104.5	104.7	103.2	105.6	102.4	103.3	90.5	87.8	88.9
Capana07g000048	112.6	111.9	111.4	105.9	106.4	105.1	97.7	101	92.7	100.4	96.8	99.1	101	102.3	101.5	95.1	96.1	98.7	105.3	104.6	108	81.9	80.9	83.4
Capana08g002169	78.3	78	80.5	91.7	87.1	93.4	107.6	102.3	106.2	134	125.4	127.8	76.1	78.6	78.5	81	82.8	84.1	91.8	98.4	95.1	139.5	147.3	134.5
Capana07g002419	104.7	109.1	106.7	104.8	105.8	104.7	101.1	98.7	92.4	98.4	97.1	95.5	103.6	103.1	109.9	100.4	100.7	102.1	97.6	97.4	98.5	89.4	88.1	90.2
Capana03g000599	99.8	97.6	97.7	99.3	95.1	97.6	99.8	104.4	111.6	100.7	101.9	102.3	95.8	97.7	95.6	97.1	96.3	95.4	100.7	102.4	96.8	106.8	104.7	103.1
Capana00g001764	90.7	88.2	86.5	92.4	90.1	89.8	91.8	89.3	91.9	95.8	94.8	94.4	99.2	96.5	98.5	103.5	104.2	103.2	104.6	107	106	121.9	129.9	129.7
Capana11g000046	94.4	90.8	92.9	111.2	109.4	111.9	119.4	131.7	131.6	128.8	124.4	118.4	71.8	69.9	73.4	71.7	69.8	74.8	81.9	83	82.7	120.8	120.9	114.2
Capana07g000817	92.3	94.4	90.3	101.9	103.5	99.9	106.7	108	103.9	93.8	94.3	90.3	106.4	106.9	111.3	96.2	95.4	101	104.6	102	106.2	98.2	95.6	97
Capana03g000068	97.6	99.6	99.3	104.9	104.8	103.6	106.5	103.3	106.6	93.9	92.8	92.8	98.4	99.2	99	98.8	99.6	99.4	106.1	107	106.8	93.8	93.8	92.6
Capana11g000555	92.6	94.9	96	94.5	95.1	96.1	95.8	104.3	101.7	108.7	107.8	109.8	94.6	94.6	92.7	95.6	93.1	91.7	97.5	95.9	96.4	120.7	114.2	115.6
Capana12g000116	107.1	104.8	103.9	101.8	100.2	98.6	106.9	106	103.7	91.9	92.9	89.7	110.8	113.5	112	97.6	98.5	101.1	101.1	102.5	104.8	82.8	81.6	86.1
Capana08g002396	96.7	97.5	96.2	87.3	88.5	88.3	91	87.6	88.2	108.9	107.4	106.4	110.3	111.2	112	100.3	100.4	100.9	94	97.9	95.7	111.5	109.5	112.4
Capana01g002565	141.1	137.3	135.6	133.5	135.1	152.2	127.5	124.6	140.4	92.3	99	100.8	81.1	76.9	73.6	91.4	89.8	77.7	72	71.9	61.6	61.1	65.4	58
Capana01g000243	105.4	104.9	102.2	102.8	101.3	103.6	88	93.4	92.7	85.9	87.2	86.9	110.3	110.4	111.8	109.9	106.5	108.8	106.1	106.1	105.4	91.6	90.2	88.6
Capana03g000726	101.7	100.7	100.1	111.1	106.2	105	118.2	111.8	112.1	109	108.5	107.8	87	89	89.3	92.2	96.2	97.2	90.5	92.5	92.1	90.2	95.2	96.3
Capana07g001733	102.8	99.7	100.5	103	100.6	100	113.2	113.1	115.8	91.2	91.5	90.8	102.4	100	101	94.7	93.9	93.1	102.1	105	102.4	90.5	96.3	96.4
Capana08g000002	104.2	102.3	104.3	102.8	101	102.1	113.2	110.8	111.7	94.3	94.2	97.4	99.5	99.7	97.9	96.1	98.8	97	96.1	95.7	96.2	93.8	97.4	93.3
Capana01g004002	64.1	64.8	65.3	81	80.1	80.9	109.6	101.5	110.2	163.3	152.8	155.6	63.8	67.2	63.3	73	78.2	75.4	94	100.7	98.6	151.2	154.7	150.6
Capana01g000505	105.3	104.2	106.8	96.8	96.8	97	84.4	89	88.1	95.1	96.8	96.8	120.9	117.1	118.1	107.2	106	105.1	98.5	98.5	97.4	91.8	91.6	90.6
Capana02g000618	100.7	103.1	107.2	92.9	94.4	93.4	108.1	105.1	104.8	113.9	111.2	113.2	79	81	78.8	84.5	85.5	84.6	95.5	95.5	92	125.5	124.1	126
Capana09g000141	90.9	90.9	90.1	93.1	90.8	91.8	96	98.3	92.5	108	106.3	107.1	99.7	98.7	100.5	99.7	100.1	101.2	94.1	94.4	96.3	118.5	120.4	120.6
Capana08g002759	103.1	103.2	101.9	114.3	110.8	111.4	106.5	109.4	105.6	102.1	100.7	101	90.7	89.9	92	91.7	90.9	92.2	94.2	95.1	97.4	97.3	100.1	98.3
Capana00g000867	104	100.4	101.1	106.6	102.5	103.5	89.3	56.6	79.8	96.9	106	102.5	108.8	116.3	106.2	111	123.8	122.5	95.2	99.9	96.6	88.2	94.5	87.7
Capana08g001522	83.7	80	64.1	89.3	84.9	76.1	95.1	96.9	85.2	122.8	142.2	154.8	79.1	66.6	61.7	86.8	73.5	78	91.8	86.1	85.8	151.3	169.7	194.3
Capana06g002754	104.5	134.7	113.3	154.1	181.1	176.9	111.3	123.5	124.4	120.3	111	117.1	70	62.7	65.5	87.7	78.9	82.1	80.5	65.1	65.8	71.5	43.1	55
Capana04g000809	90.9	94.7	99.3	96.8	98	102.3	75.6	82.8	85.7	129.7	126.2	117.9	97.1	98.8	96	101.6	97.9	99.6	98.3	95.6	94.4	110	105.9	104.8
Capana10g002092	97.9	95.2	96.6	96.8	94.6	95.7	95	94.2	89	93.9	95.1	93.4	105.7	112.2	115.6	111	108.6	108.3	99.5	99.6	99.5	100.3	100.5	101.9
Capana00g002802	105.6	105.8	102.3	111.2	112.2	110.8	122.4	124	119.6	98.6	99.6	99.4	93.4	91.8	94.1	100.4	97.1	100.7	85	86.7	88.9	83.5	82.7	84.3
Capana10g001668	81.8	91.7	92.9	90.1	92.6	92.4	80.6	84.8	82.8	116.8	112.9	111.6	103.3	103.4	97.1	101.3	98.2	97.1	107.3	106.5	110.5	118.8	109.8	115.8
Capana06g002525	86.9	84.5	88.8	92.8	92.5	91.7	97.3	97.4	98.6	94.8	99.8	96.9	102.3	96.7	100.6	99.8	97.1	96.3	103.7	105.2	104.4	122.4	126.7	122.7
Capana01g003442	89.3	91.3	92.1	91.5	95.4	93	99.7	102.7	103.7	115.4	111.7	112.6	92	97.2	88.7	93.2	94.7	93.8	93.7	94.6	95.3	125.3	112.6	120.7
Capana04g001808	93.5	91.1	89.7	92.7	91.3	91.9	98.6	91.2	95.6	99.7	97.3	95.1	103.7	100.5	101.3	99.1	104.4	101.4	107.5	113.4	113	105.1	110.7	112.1
Capana02g000986	101.8	104.3	104.7	82.3	77.4	81.3	85.2	72.2	76.4	68	61	70.5	69.3	73.2	73.6	83.2	77.4	82.1	254.3	274.6	254	56	59.8	57.5
Capana03g001022	93.1	93	92.9	98.1	97	99.8	96.4	96.8	93.6	105	103.6	102.7	93.5	94.5	95.4	99.2	98.4	99.1	103.3	103.6	103.2	111.2	113.1	113.2
Capana06g000726	98.9	99.7	99.5	97.7	99.4	98.3	95.5	101	97	101.7	102.5	99.7	99.3	94.9	96.9	106.5	105.2	108.2	95.4	92	95.6	105.1	105.2	104.8
Capana08g000039	94.2	95.6	98	90.5	89.5	92.3	84.8	85.2	88.4	97.9	96.9	97.5	103.7	104.6	103	114.7	115.8	112	102.1	102.4	102.5	112	110	106.2
Capana08g001965	105.3	106.5	106.3	98.8	100.7	100.2	84.8	92.1	89.3	91.6	95.5	94.7	113.4	109.7	109.8	130.7	124.3	127.3	92.2	89.2	89.5	83.2	82	82.9
Capana02g003507	231.5	155.2	103.4	78	93.6	98.4	88.1	92.7	93.5	77.5	82.7	96	81.7	96.2	99.8	89.5	101.9	111.3	78.9	92.9	99.1	74.7	84.8	98.5
Capana02g000552	88.5	88.3	88.3	99.1	97.3	100.3	102.3	103.4	106.1	105.3	110.1	111.6	93.6	90.5	90.2	91	88.5	88.8	100	98.9	98	120.2	123.1	116.8
Capana10g000309	80.8	81.2	83.8	94.9	88.7	95.7	97.3	99.3	101.6	108.3	110.7	112.4	91.6	93.1	93.4	92.8	92	91.4	113.9	120.6	105.8	120.5	114.3	115.9
Capana01g001835	97.6	100.6	99.8	100.9	103.4	98.5	106.4	102	106.6	91.9	95.2	93.8	103.5	102.7	106	102.3	100.8	99.5	105.6	105	104.4	91.9	90.3	91.4
Capana07g000909	101.7	103.8	100.7	106.3	103.7	101.7	105.6	109.4	107.6	98.4	97.7	101.6	99.6	99.7	98	95.8	93.8	96.3	98.6	99	99.9	93.9	92.8	94.2
Capana08g002001	100	100.5	101	109	112.2	110.3	106.6	109.2	105.2	91.2	90.3	89.4	97.9	99	98.2	99.8	97.4	100.7	106.1	103.4	107.4	89.4	88.1	87.8
Capana07g001847	96.8	98.3	99.7	100.7	103	103.1	114	111.9	109.7	111.5	112.4	111.9	89.8	89.5	91.1	86.7	85.2	84.2	97.7	97.8	97.1	102.8	101.8	103.3
Capana00g004560	124.4	129.6	123.6	111.3	113.2	109.1	82.9	83.8	83.2	67.8	69.2	69.2	118.2	116.6	120.3	119.6	119.8	122.6	102.8	97.6	102	73.1	70.2	70
Capana00g003129	96.8	89.4	100.1	91.4	87.1	93.3	97.4	96.6	96.8	114.4	105.8	108	99.2	97.9	96.9	99.9	100.6	100.3	97.1	107.9	99	103.7	114.7	105.7
Capana02g003508	169	0	159.1	145.9	0	154.1	173.3	0	137.3	123.4	0	120.6	159.4	0	161	161.2	0	177.7	135.6	0	150.1	132.2	0	140
Capana06g002374	93.5	91.3	92.6	102.4	99.4	100.7	102.9	103.3	100	110.4	113.7	115.9	96.1	98.1	97	93.7	93.1	92.7	103.1	104.1	102.9	97.9	97	98
Capana10g000741	101.4	99.4	100.4	112.5	110.3	111.5	87.5	84.7	84.9	92.7	90.4	92.1	100.5	103.4	102.3	98.5	99.3	98.5	118.6	122.5	119	88.3	90	91.3
Capana01g002007	108.4	114.4	112.2	106.2	106	105.9	99.4	98.4	100.7	93	90.2	90.1	110.4	104.3	107	95.4	99	99.5	99	98.8	97.8	88.2	89	86.9
Capana00g003130	115.6	114.7	116.8	88.5	88.7	89.2	72	73.1	69.3	64.7	65.6	60.3	126.8	131.8	131.6	128.3	132	133.4	129.6	115.5	128.1	74.4	78.7	71.4
Capana10g001330	99	96.9	99	88.4	98.7	97.9	85.5	90.3	81.4	118.8	112.1	107.7	119.1	109.8	115.8	102.2	102.3	106.6	97.3	95.8	96.4	89.7	94.1	95.4
Capana08g001677	86.5	88.4	88.9	81.5	83.2	81.8	99.6	98.9	98.9	95.2	96.2	98.5	110.1	103.9	104.5	105.5	105.2	103.8	107.1	110	107.4	114.4	114.1	116.1
Capana09g001761	97.1	97.4	91.1	95	95.5	92.3	85.9	89.9	87.5	91.9	94.3	95.8	97.8	100.3	95	117.6	111.1	116.8	104.4	99.3	104	110.2	112.1	117.6
Capana03g001893	103	100.3	104.6	96.6	98.2	95.9	101.2	119.4	104.6	87.9	86.7	86.5	102	100	102	116.1	109.2	115.3	95.6	92.7	93.9	97.8	93.5	97.2
Capana10g001333	95.5	99.7	96.9	91.2	91.1	92.8	88.5	88.6	89.6	93.7	94.3	95.5	123.6	116.1	115.2	112.7	112.5	111.4	80.2	84.6	83.6	114.5	113.1	114.9
Capana00g003818	91.7	92.6	92.3	91	92.1	91.7	96.3	96.2	94.8	111.7	109.6	108.2	90.5	90.5	92.5	94.3	94.1	97.1	98.1	97.8	97.9	126.3	127.1	125.5
Capana04g001508	98.8	98.1	99	93.8	93.9	92.9	105	102.6	105.2	91.8	90.9	92.7	105.1	107.2	113.1	110.8	111.4	106.9	101.2	102.8	98.9	93.4	93.2	91.6
Capana09g000278	90.5	92.8	93.1	97.7	98.9	96.9	97.2	97.9	97.8	105.3	104.3	102.5	108	106.3	105.5	98.9	99.1	100.6	100.3	100.4	101.5	102.1	100.2	102.1
Capana08g000270	94.7	96.6	94.2	94.5	93.3	94.6	94.5	91.7	97	106.2	106.4	107.8	100	102.2	98.4	97.6	95.9	96.8	96.7	96.1	95.2	115.8	117.8	116
Capana01g002320	102.5	103	105.6	112.5	108.4	110.6	127.4	113.3	124	102.1	102	101.7	87.8	96.7	88.8	94.3	101.8	94.8	86.2	87.7	88.7	87.2	87.1	85.8
Capana09g001864	98.8	85.7	90.2	90.1	89.8	89.2	92.5	100.7	95.9	124.4	129.7	122.2	88.2	84.3	89.6	84.5	83.5	88.2	96.3	97.6	97.9	125.1	128.8	126.8
Capana06g000543	82.8	75	104.4	80.7	81.2	105.4	88.7	83.9	109.8	104.1	112.8	96	99.1	101.7	95.2	93	91.3	91.8	107.1	99.2	96.9	144.6	154.9	100.5
Capana10g001751	88.4	87.4	88.6	110.2	107.3	107.5	119	118.2	121	92.8	92.5	90.7	99.3	99.7	99.4	91.5	93.6	94.3	110.4	111.9	109.8	88.4	89.5	88.7
Capana00g004663	94.8	94.9	93.1	100.6	97	96.9	98.8	102.2	99.3	96	97.1	96.8	99.6	96	98.5	107	107.3	109	97.7	97.2	97.8	105.5	108.4	108.7
Capana05g002046	110.4	97.7	90.2	89.6	96	90.1	92.1	106.6	95.9	94.4	98.3	97.5	94.9	96.3	98.1	103.4	97.1	105.7	102	99.8	104.3	113.2	108.2	118.1
Capana03g000562	103.9	99.6	101.9	105.3	102.8	103.3	99.7	98.8	97.1	94.5	93.1	94.9	106.5	108.3	107	97.6	99.6	98.1	102	103.1	103.4	90.5	94.7	94.3
Capana03g001238	57.8	68	62.3	93.5	92.3	101.1	136.3	125.7	137.7	133.6	123.3	130.6	50.5	61.7	56.6	84.9	87.4	81.7	107.6	110.4	103.8	135.8	131.2	126.1
Capana04g002867	116.5	112.2	116.4	99.4	99.8	99	101.6	104.3	101.7	91.9	89.4	90.6	100.2	99.2	100	104.4	106.5	105.7	99.5	100.8	102.9	86.6	87.8	83.6
Capana00g002855	94.4	98.5	93.8	101.1	104.9	101.8	105.1	106.2	109	93.4	92.3	91.8	92.5	93.2	95.5	110.5	111.5	112.4	100.8	98.7	100.2	102.1	94.7	95.5
Capana02g000066	97.1	96.8	101.5	93.2	94.5	98.8	87.6	88	92.6	82.5	80.9	82.4	122.4	127.4	120.7	115.9	116.6	113.2	110	108.6	104	91.2	87.2	86.8
Capana08g001533	91.8	94.4	92.6	94.6	96.3	97.5	99.3	97.2	104.1	112.4	113.8	114	95.5	94.4	92.4	91.1	88.3	87.4	95.8	101.1	93.6	119.5	114.5	118.4
Capana03g004607	90.8	95.7	94.8	95	95.9	97.5	85.1	81.7	87.7	100.3	101.9	100.9	101.3	101.4	101.5	105.1	105.5	102.2	102.8	102.8	103.9	119.6	115.1	111.4
Capana09g000729	104.1	113.7	112.7	101.7	99.1	108.9	99	83.2	99.6	105.8	90.4	108	101.3	105	97.4	99.9	102.6	93.2	97.1	103.3	91	91.1	102.6	89.3
Capana08g000663	104.9	105.3	103.6	131.3	130.1	131.5	105.4	103.8	103.7	90.4	90.9	89.5	92.7	93.3	94.1	95.8	95.5	95.3	97.7	100.5	100.8	81.6	80.6	81.5
Capana03g001308	116.9	121	120.1	107.3	110.4	110.6	91	88	88.4	76.2	73.1	69.1	130.2	132	134.9	115.8	116.4	120	93.3	93.1	93	69.3	66.1	63.8
Capana10g001955	86.3	82.5	83.2	86.4	83.8	82.9	84.8	81.1	87.3	108.6	105.3	111.4	95.1	98.7	95.3	101	100.9	99.1	99.9	104.5	101.2	138	143.1	139.5
Capana00g001018	100.3	103.9	99.9	93.6	95.3	95.2	97.9	95.3	100.6	93	95.3	91.5	105.3	105.2	107	105.1	104.1	104	105	102.2	101.7	99.9	98.8	100
Capana00g000453	105.9	102.2	104.1	100.3	99.8	101.8	104	102.1	102.2	87.1	91.9	87.2	109.9	108.7	111.2	99.5	98.3	100.3	102.7	106.3	100.7	90.6	90.7	92.5
Capana08g001826	110.8	110.8	110.1	108.9	106.7	103.1	83.1	83.5	83.3	93.6	87.6	87.4	110	113.5	113.3	117.9	121	125.1	96	98.9	98.9	79.9	77.9	78.8
Capana01g002823	90	85.1	90.2	92.6	88.7	92.9	109	110	114.4	96.7	96.1	97	97	98	98.2	100.1	101.7	98.5	100.6	102.3	98.2	113.9	118.1	110.6
Capana07g000268	110.9	115.6	109.3	110.5	111.8	111.9	90.9	73.2	68.6	102.7	108.4	111.2	98.8	96	87.6	92.8	96.9	94.7	99.9	98.8	102.2	93.6	99.3	114.4
Capana01g002871	97.9	97	106.5	88.8	92.5	91.1	79.7	88.9	82.6	75.6	80.3	73.6	101.6	102.9	97.2	116.7	101.2	110.8	121.5	124	121.6	118.2	113.3	116.6
Capana03g000624	101.4	96	89.5	106.2	101.7	96.3	109.6	103.6	96.9	110.3	103.1	98.1	94.5	100.6	106.2	94.2	97.5	102.1	93.3	103.3	107.7	90.4	94.1	103.4
Capana10g002167	103	100.9	101.9	98.4	97.4	104.7	110.3	109.5	108.2	83.1	84.2	88.6	91.8	92.6	92.5	120.4	118.9	116.6	106	108.9	104	87	87.5	83.5
Capana07g001441	101.5	104.2	99.8	102.4	105.6	104.7	104.2	98.2	100	98.2	101.1	103.8	95.8	94.3	92.1	99	94.9	94.5	100.5	100.5	99.3	98.3	101.1	105.7
Capana04g000951	112.2	114.1	109	93.7	94.4	94.1	102.6	103.5	102.7	91	86.8	91.1	110.3	110.2	110.8	116.2	117.8	114.9	95.9	95.8	97.6	78.1	77.4	79.8
Capana03g003212	115.2	109.7	125.1	110	101.6	114.2	112.7	112.6	105.5	66.3	80.9	75.2	111.2	107.4	106.2	97.1	100.4	94.8	96.5	98.9	97.4	91	88.5	81.6
Capana08g000430	108.8	107.1	107.6	106	106.2	105.5	95.2	99.3	97	95.1	94.2	94.7	98.4	99.1	98.4	102.4	101.5	103.3	102.4	101.1	103.2	91.7	91.4	90.3
Capana09g000061	116.2	112.7	115.2	112.3	114.3	113.2	113.1	116.4	106.8	90.7	93.3	91.6	95.1	93	97.6	93.7	92.8	94.3	95.6	94.4	97.8	83.4	83.1	83.5
Capana05g000093	100.1	99.7	95.3	107.8	105.5	105.6	95.4	102.2	101.8	99.9	98.2	99.3	99.9	99	98.4	99.6	98.6	98.2	101.7	101	104.1	95.5	95.9	97.3
Capana04g000290	78	77.3	78.7	87.3	87.7	87.1	102.8	103.2	101	128	126.5	124.1	82.6	82.7	85.8	87.4	86.2	88.6	95.9	97.4	97.8	138	139	136.9
Capana06g003058	94.5	93.3	89.4	101.5	101.3	100.8	107.9	107.7	106.7	123.4	123.6	127.9	79.7	80.3	76.8	85	85.7	82.1	95.5	97.7	98.1	112.4	110.5	118.2
Capana01g000177	101.5	103.8	103.7	104.5	107.9	105.4	115.3	111.8	110.2	103.3	102.5	101.1	92.6	91.4	94.9	89.8	90.2	91.1	97.5	98.9	99.9	95.4	93.7	93.6
Capana00g003085	108.1	124.2	102.2	106.9	104.2	104.9	113.9	110.2	118.1	92.9	88.4	91.5	94.6	99.9	99.9	98.3	94.3	96.3	99.2	94.4	98.7	86.1	84.4	88.3
Capana08g001595	82.1	82	85	84.7	87.7	88.4	89.2	91.6	96.5	117.4	118	117.3	86.4	84.3	83.5	90.5	89.2	88.4	96.9	95.7	94.7	152.8	151.4	146.3
Capana07g002240	143.2	136.4	132.3	109.3	108.2	109.8	98.2	95.8	91.1	74.2	81	74.6	101.8	99.8	101.8	93.3	92	93.9	82.8	95.3	91.3	97.3	91.7	105.2
Capana06g000214	63.3	64.3	67.8	84.7	84.3	88.1	95.6	95.7	95.9	133.7	130.5	130.8	70	71.8	72.5	93.6	94.6	94.7	99.3	101	99.9	159.8	157.8	150.4
Capana10g002436	106.1	107.6	107.6	109.3	109.2	106.2	107.9	109	103.4	94.9	94.6	94.5	96	95.7	96.4	103.3	104.4	104.9	94.2	93.5	95.8	88.3	86	91.3
Capana08g000983	97	101	99.8	89.5	91.6	92.2	87.7	91	87.4	86.4	87.9	88.9	112.5	106.2	109.9	110.6	111.6	109.8	110.3	109.2	109.2	105.9	101.6	102.8
Capana02g001645	96.7	95.3	99.4	104.6	102.4	102	99.9	91.1	96	95.6	95.7	93.8	103.5	105.4	105.4	94.9	97.4	98.4	105.6	108.5	105.4	99.2	104.1	99.5
Capana02g000014	109.2	102.6	101.9	92.4	95.2	95.5	88.9	102.7	91.4	83	89.3	81.8	120.5	118.8	118.1	109.6	103.6	112.4	119.7	109.9	118.9	76.8	77.9	79.9
Capana04g000138	100.7	100.8	97.6	91.8	92.8	90.3	89.4	87.6	88.3	110.7	112.5	111.4	98.5	99.1	102.7	109.9	110.2	106.9	97	96.4	97.5	102	100.5	105.3
Capana03g001262	95.2	90.6	98.5	93.8	89.1	93.4	99.4	97	97.3	96.2	94.7	93.3	105.1	108.2	105.4	113.7	116.8	114.4	91	92.6	92.5	105.6	111.1	105.3
Capana01g003225	93.9	94.6	91.6	97.9	99.6	97.1	91.3	91.2	92.2	109.4	109	110.6	99.7	100.2	100.5	94.8	93.3	95.3	100.2	100.9	100.4	112.7	111.1	112.3
Capana00g004936	95	92.2	90.2	91	95.5	91.4	89.3	91.1	93.1	92	94.1	92.8	110	110.8	112.1	104.3	106.3	106.5	106.8	101.9	104.3	111.6	108.2	109.6
Capana06g000348	92.5	92	90.9	91.9	91	94.2	104.3	106.1	105	94.4	96	95.9	108.6	109.5	107.1	95.1	92.7	93.8	106.2	106.7	105.8	106.9	106	107.3
Capana03g003094	112.3	126.7	114.1	112.5	104.3	111.8	118.2	91.8	106.5	93.9	85.1	85.2	80.9	84	82.9	114.1	123.2	119.7	92.9	92	92.3	75.1	93	87.4
Capana04g000885	89.2	81.7	87.6	100.7	100.3	103.3	120.9	125.2	112.2	109	112.1	111.6	90.7	88.5	89.4	91.3	87.6	91	93.7	97.1	96.4	104.6	107.6	108.5
Capana02g001443	111.3	109.8	109.9	99.4	101.1	102.5	104.3	104.7	103.9	87.4	89.1	87.2	106.6	103.3	108.4	113.5	112.4	113.4	96	95.8	92.8	81.5	83.8	81.9
Capana07g000220	96.4	101.1	99.1	95.2	101.2	100.1	99.4	107	103.5	109.6	101.4	105.7	98.4	96.9	97.1	104.3	104.4	104.2	92.6	92.1	90.2	104	96	100.2
Capana01g002397	105.4	104.7	107.4	98	98.4	98.2	93.6	102.1	96.2	80.4	79.5	80.8	120.8	119.2	121.1	117.7	115.8	119.4	101.6	98.4	95.9	82.5	81.9	81
Capana10g000070	105.9	106.3	105	102.2	100.6	100.3	103.4	101	99	80.2	78	84.3	107.3	109.5	106.5	109	111.9	107.4	103.9	107.1	104.5	88.1	85.6	92.9
Capana08g002729	93.9	95.1	93.7	93.6	92.2	93.2	94.8	93.4	86.1	92.6	93.9	92.7	106.2	107.6	108.4	107.3	105.5	108.5	105.4	106.7	108.6	106.2	105.6	108.8
Capana06g002939	90.7	105.6	102.5	90.4	110.7	93	127	98.2	100.7	100.5	93.6	88.8	99.5	102.4	111.7	108.5	102.8	111.7	98.6	96.5	99.4	84.8	90.2	92.2
Capana12g002455	109.9	113.7	109.5	112.2	114.3	112.8	99.9	102.6	100.1	91	91.3	91.7	100.3	97.8	99.7	102.3	100.4	101.8	98.1	96	98.3	86.4	83.9	86
Capana03g000306	102.9	109.4	98.1	108.9	105.4	106.5	95.8	100.2	103	91.4	88.6	89.4	106.4	104.2	104.8	104.4	104.4	103.4	102.6	101.2	106.8	87.6	86.6	88.1
Capana11g000087	107.4	107.4	102.8	102.2	99	95.4	107.1	102.2	102.9	92.9	92.6	92.6	100.7	103	103.2	106.1	106.8	109.6	94.6	95.6	98.7	89.1	93.6	94.9
Capana01g002934	106.5	108.4	113.2	103.5	103.1	107.2	98.4	96.3	91.9	97.5	95.3	93.6	106.2	106.2	102.9	103.6	106	110.4	98.5	99.6	97.9	85.9	84.9	83
Capana00g002925	89.1	88.4	89.1	91.2	90.6	93.1	89.9	92.9	88.8	116.8	114.5	117.1	92.1	92.1	94.3	93.5	94	94.2	98.6	99.4	100.4	128.7	128.1	123
Capana00g003131	102.5	102.5	97.7	106.1	103.1	99.6	97.8	90.8	82.2	97.9	96.9	90.4	104.7	107.4	115	96.9	98.5	101.1	100.8	104.1	111.4	93.3	96.6	102.7
Capana06g001062	102.5	101.1	101.1	112.6	113.2	110	104.3	98	102	93.1	93.4	92.5	96	97.9	95.9	98.8	99.8	100.9	105.7	108.4	106.2	86.9	88.3	91.3
Capana10g001848	0	124.9	118	0	125.4	126	0	134.6	118.5	0	178.3	204.5	0	138.3	129.3	0	137.4	117.2	0	143	117.2	0	218.1	269.3
Capana01g002272	89.2	88.5	86.8	96.1	97	93.8	106	102.8	100.9	118.8	120.5	118.9	86.9	83.8	88.3	89.6	88.2	86.9	95.1	95.6	97.2	118.3	123.4	127.3
Capana07g000991	81.6	83	84.2	96.7	97.1	95.8	98.9	98.4	99	127.4	127	125.9	84	83.9	85.7	99.7	99.8	100.6	94.4	93.2	93.9	117.4	117.6	115
Capana11g002356	119	119.8	122.9	108.1	107.5	108.7	93.2	91	90	75.1	74.3	73.4	120.1	122.1	124.3	112	114.6	113.9	95.8	95	93.1	76.7	75.6	73.8
Capana00g003536	94.2	88.1	91.4	96.3	91	95.8	88.6	86.8	88.4	88.9	84.1	91	119.3	124.6	122.8	104.6	117.2	105.4	105.5	105.6	104	102.6	102.6	101.3
Capana04g001245	87.5	83	83.9	90.6	91	92.8	89.8	91.9	94.2	87.8	81.4	81.8	106.4	111.5	109.3	102	104.7	105.7	128	133.8	131.4	107.9	102.7	100.9
Capana01g001805	98.8	98.4	95.9	103.7	102.1	100.1	101.4	96.4	91.4	89.1	87.6	84.1	101.8	104.7	104.1	111	110.4	116.5	101.1	104.9	107.2	93.1	95.6	100.7
Capana10g002490	90	89.7	89.4	90.8	95.7	92.9	103.4	100.5	104.9	113	112.5	114.3	88.7	94.9	85.3	94.2	95.6	94.6	102.3	100.8	102	117.6	110.3	116.6
Capana10g002148	82.8	86.4	82.7	82.5	85.4	76.8	91.3	88.4	87.6	103.5	104.3	115.3	103.8	104.3	102.7	107.7	108.9	108.4	101.1	102.3	99.4	127.2	120	127.1
Capana01g002883	83.7	89.8	83.7	92	94.2	92.1	83.2	83.4	81.7	89.1	88.6	89.9	103.4	103.4	104.6	100.4	101.2	101.8	114.6	113.5	113.5	133.6	126.1	132.7
Capana04g001050	93.8	89.8	96.7	96.3	96.7	102.1	88.2	84.8	81.9	98.4	101.9	101.7	101.5	95	98.7	107.3	105.2	102	103.4	105.5	101.3	111.1	121.1	115.6
Capana12g002700	89.8	89.7	90	93.8	93.5	95.6	92.7	89.8	89.8	93.5	92.6	92.7	105.8	110.3	109.1	100.7	101.9	100.1	110.1	110.7	110.3	113.7	111.5	112.5
Capana05g000554	86.8	85.4	86.8	90.8	89.3	91	103	101.7	103.7	108.7	112	110.2	94.5	97.8	94.6	95.7	93.3	93.5	98.1	96.9	98.1	122.3	123.7	122.1
Capana09g000645	105.4	106	102.6	98.5	103.7	99.6	97.8	99.1	99	87	90.7	93.3	99.5	98.1	100.2	118.5	112.4	114.9	100.4	94.7	98.8	92.9	95.2	91.5
Capana07g001985	109.1	113.8	108.8	106.8	109.6	107	96	101.4	95.5	94.7	95.3	94.5	106.1	104.9	105.8	101.1	99.5	101.4	97.8	92	96.8	88.3	83.4	90.2
Capana12g000185	94.6	97.8	97.2	105.3	103.1	103	115.9	113	106.2	103.6	100.9	103.8	95	95.1	97.8	90.5	92.5	95.8	94.6	99	97.5	100.4	98.7	98.7
Capana06g000511	102.1	103.6	98.7	101.3	107.1	103.6	105.3	105	101.6	95.7	100.9	96.3	98.1	95.2	101.5	99.5	97.6	101.1	95.7	91.3	97.7	102.2	99.4	99.4
Capana09g000353	75.1	78.7	78.6	78.9	82.3	85.9	78.1	81.5	84.5	110.7	113.1	112.8	93.7	92.1	91.6	99.3	96.2	95.9	106.9	105.1	102	157.3	151.2	148.7
Capana03g001701	100.5	102	99	99	102	99.9	98.3	101.9	97.2	97.8	98.4	95.9	105.8	103	105.3	100.4	98.8	101.6	97.4	96.3	99.6	100.8	97.7	101.5
Capana07g000032	106	109.7	104.8	97.5	99	101.6	100.4	97.5	99.6	99.9	98.6	101	97.8	98.1	97.7	100	100.5	101	99	99.2	97.8	99.4	97.3	96.4
Capana03g001473	113	116.5	119.7	110.6	111.7	109.2	122.4	115.1	99.9	83.3	81.7	85	94.4	93.2	95.5	100.6	105.9	107.2	106.8	109.5	112.6	68.9	66.3	71
Capana07g001064	106.3	104.8	104.8	104	105.3	105.9	96.6	99.9	102.5	115.2	114.2	113.6	93.2	93.1	91.8	91.4	92	91.1	88.6	88.9	88.6	104.7	101.9	101.9
Capana05g002317	108.7	101.4	100.5	102.9	103.2	102.1	88.3	92.3	89.1	97.6	99.4	104.6	96.6	95.8	96	104	105.4	104.1	98.1	100.4	99.5	103.7	102.2	104.1
Capana01g000610	58.8	50.8	57	81.7	77	80	118.2	118.8	124.3	112.3	113	110.1	62.7	62.1	61.1	90.2	89.7	87.9	119.3	120.7	118.6	157	167.9	160.9
Capana00g004883	89.1	89.7	84.6	102.4	107	102.5	109.9	110.1	108.5	96.2	93.6	98.2	102.4	102	103.1	97.7	96.2	98.4	110.5	109.7	113.3	91.7	91.8	91.3
Capana00g003591	149.8	0	106.3	153.7	0	118.6	153	0	138.8	148.7	0	252.2	137.2	0	166.3	148	0	126.8	151.3	0	135.8	158.3	0	155.3
Capana10g002128	96.9	96.7	93.6	99.1	105.7	96.9	100.5	102	100.2	108.1	104.7	110.6	93.8	91.5	97.5	97.6	97.3	92	93.3	93.4	93	110.8	108.7	116.2
Capana06g000853	100.9	99.7	106.7	106.9	104.7	102.8	88.9	82.4	79.9	100.7	101.7	98.6	96.9	99	100.2	104.5	106.4	109.1	97.8	100.8	100.5	103.5	105.3	102.1
Capana03g000834	66.1	57.6	72	97	96.6	89.8	104.3	106.9	94.5	100.4	102.1	100.6	81.7	79.3	88.9	126	126.7	133.3	114.2	119.8	112.1	110.2	110.9	108.8
Capana06g000231	91.9	91.4	96.5	87.2	87.4	90	97.5	96.1	101.5	90	89	91	110.7	112.8	110.2	106.2	105.7	103	111	110.2	107.5	105.4	107.3	100.3
Capana00g003212	95	90.7	94.6	101.2	98.3	100	103.5	100.1	101.1	95.4	91.8	94.1	104.3	117.9	108.1	100	99	101.5	103.1	103.9	103	97.6	98.3	97.5
Capana00g000039	71.7	76.8	74.2	81.8	83.3	81.7	91.3	95.8	96.7	129.2	124.5	123	77.5	78.1	79.6	99.5	102.5	101.5	98.9	98.4	99	150.1	140.6	144.3
Capana12g002824	101.4	98.8	97.9	104.7	106.7	106.4	103	115.6	106.9	112	111.2	111.2	90.9	89.6	89.3	89.1	84.9	88.9	98.7	96.5	97.9	100.2	96.5	101.7
Capana00g001653	100.2	102.6	103.3	102.5	106.3	108.5	96	108.4	110.1	80.9	86.5	84.7	108.8	106.7	104.9	105.7	98.3	98.3	116.7	109.8	106.3	89.2	81.3	83.9
Capana00g001365	116.1	113.9	114.4	108	102.9	103.7	104	105.5	104.8	84.6	84.5	84.9	104.6	107.4	108	109.4	110.6	107.9	96.3	97.4	97.7	76.8	77.9	78.6
Capana03g003447	89.9	90.6	90.1	88.5	93.4	98.8	85.4	91.3	90.7	109.4	111.7	112.7	101.8	97.9	97.3	101.5	97.8	95.4	100.1	96.9	95.4	123.4	120.3	119.7
Capana03g001016	66.2	71.6	67.1	72.2	74.4	74.7	110.6	103.8	108.9	183.7	182.7	184.4	56.8	64.4	64	66.4	68.9	71.5	87	88.2	87.7	157.1	145.9	141.7
Capana09g000199	92.3	95.5	95.2	97.1	100	101.2	98.2	106	107.8	102.2	99.1	100	100.4	97.9	97.8	97	95	95.3	104.4	107.5	104.7	108.5	99	98.1
Capana12g002638	100.8	99.6	101.5	99.8	99.6	96.8	96.1	96	94	94.1	92.3	91.4	101.1	102.9	103.7	102.5	103.1	103.6	106.1	107.2	108.9	99.6	99.2	100
Capana10g002505	100.7	101.8	110.3	101.9	106.4	96.8	102.5	108.8	100.5	95.4	107.7	94.5	88.6	89.2	96.7	100.8	96.4	102.9	112.6	94.4	108.7	97.4	95.3	89.6
Capana02g002260	96	97.4	97.4	95.4	97.6	95	98.3	97.5	96.6	101.5	106.6	106.7	95.1	92.3	96.1	100	98.7	99.2	99.2	96.1	93.5	114.4	113.9	115.6
Capana00g003367	93.8	96.9	98.2	94.6	93.4	97.2	96.8	94.3	99.7	91.2	89	95.8	109.4	109.9	107.5	110.1	111.6	106.8	106.3	106.2	101.6	97.9	98.7	93.1
Capana06g000723	102.2	106.1	100.3	101.1	100.9	103.2	83.7	84.1	82.9	88	88.5	90.7	104.9	102.1	105.7	117.1	116.4	111.3	104.6	103.9	104.9	98.3	98.1	101
Capana03g001246	98.4	94.5	96	103.3	100.7	99.8	105.6	104.9	102.1	102.8	104	97.9	98.3	98.4	100.3	92.7	98	100.8	95.4	96.7	99.3	103.4	102.8	103.8
Capana03g001974	96.3	100.4	97.1	100.4	106.8	99.1	83.5	85.9	89.1	89.7	93.3	90.9	110.1	108	107.5	107.5	101.5	106.6	109.2	105.4	108.9	103.5	98.8	100.9
Capana02g003489	88.5	84	86.2	108.8	104.4	105.6	110.9	113.7	115.2	112.2	110.2	106.2	95	96.6	95.5	81.3	82.1	82.8	102.8	107.5	106	100.6	101.4	102.5
Capana08g000220	94.7	92.2	80.7	96.2	93.5	88.1	79.8	85.7	79.5	113.4	110.8	106.7	93	93.8	98.5	96	96.3	100.4	97.1	99.7	105.8	129.8	128	140.4
Capana09g001479	92.1	90.5	95.1	95	94.9	99.9	74.2	77.6	79.2	113.7	117.4	115.6	97.7	94.7	95.3	102.3	101.8	99.5	102.7	100	96.3	122.3	123.1	119
Capana07g000771	112.5	105.6	106.1	102.1	97.5	97	90.8	88.9	86.8	88.1	89.9	87.2	116.8	119.1	120.7	113.2	115	117.5	91.5	95.5	95.6	85	88.6	89.2
Capana02g003518	84.8	80.3	84.9	83	78.6	81.4	96.4	84.3	87.3	92.3	82.4	84	105.6	109.8	99.6	99.8	103.5	107.5	101.6	111.8	111	136.4	149.1	144.3
Capana09g001878	109.9	115.9	105.2	99.6	101.6	101.3	93.6	100.6	93.2	90.2	86.3	87.9	111.2	109.5	114.7	118.3	117.1	120.4	90.7	88.2	91.5	86.5	80.8	85.9
Capana10g000065	114.1	114.6	115.9	110.7	112.1	112.9	86.2	84.1	87.6	70.6	67.1	67.5	104	106.9	104.7	138.6	144.6	140.5	104.7	98.2	101.2	71	72.5	69.7
Capana04g000187	92.6	89.6	84.7	90.7	87	79.9	101	100	89.5	96.9	100.8	97.1	99.9	97.1	106.5	113.2	117.9	122.9	87.6	88.6	90.5	118.1	119	128.8
Capana11g000402	67.6	70	72	101.1	97.9	101	122.9	110	113.4	118.1	113.1	116	65.8	70.2	72.2	102.3	107.8	103.3	99.2	104.4	100.1	123.2	126.7	122
Capana09g002369	108.7	109.1	106.3	120	113	113.5	115	123.4	128.4	83.3	71.6	74.3	106	113.5	112.2	97.9	107.7	103.2	91.5	87.8	90.5	77.6	73.9	71.6
Capana09g001798	101.8	96.5	100.1	107.6	100.4	99.9	98	87.6	91.4	106.3	107.2	107.6	97.1	100	98.7	94.7	98.3	97	94.6	99.7	99.5	99.8	110.3	105.8
Capana04g000446	110	110.9	110.4	104.2	102.2	101	101.6	98.3	98.2	90.9	94	92.1	98.8	96.5	99.3	111.3	109.8	111.9	94.3	98.4	98.3	88.9	89.9	88.8
Capana01g003395	90.2	90.1	91	86.2	86.4	90.3	102.2	91.3	93.8	100.3	100.7	106	101.3	100.4	98.5	100.7	104.7	103.2	98.7	100.2	96.8	120.5	126.3	120.3
Capana08g001047	101.6	101.2	96.5	108.2	107.7	107.5	111.2	106.2	113.9	96.6	98.7	97	97.4	97.7	100	88.6	92.5	88.4	102.2	104.2	103.5	94.2	91.8	93.2
Capana07g002003	88.5	91.8	100.1	92.6	94	91.9	113	106.2	107.8	129.8	127.8	127	75.5	77.1	79.4	75.8	78.1	77.4	100.5	98	97.2	124.2	127	119.1
Capana09g000159	91.4	91.9	92.4	108.1	107.3	110	107.2	101.6	111	96.7	94	99.1	96.5	104.1	98.2	91.9	92.5	89.7	112.7	116.9	111	95.5	91.7	88.5
Capana06g002716	84.5	79.7	83.7	90.7	88.4	91.3	111.5	99.7	101.9	117.6	117.5	111.1	80.6	88.7	87.8	87.3	91.3	90.8	93.8	97	101.2	133.9	137.7	132.2
Capana09g001881	77.4	72.8	75.8	88.2	87.9	86.1	107.3	102.4	102.9	129.9	132.1	132.3	76.3	78.1	75.1	76.7	77.8	76.9	99.2	97.8	100	144.9	151.1	150.8
Capana04g002068	98.9	105.5	101.8	96.5	97.8	96.1	104.1	93	94.8	105.9	100.2	100.6	89.4	94.6	95.8	97.5	101.9	103.2	96.6	98	99	111.2	109.1	108.7
Capana12g000170	85.8	81.1	95.8	89.2	93.6	96.6	127.6	124.8	91	101.7	91.6	85.1	96.3	104.3	107.7	94.2	99.3	106.1	105.3	105.5	122.5	100	99.8	95.1
Capana01g001681	80.9	78.9	77.8	85.9	84	82.7	101.7	102.4	109.1	144.5	146.6	154.9	80.8	82.8	77.6	75.1	76.9	70.9	95.2	95.1	92.2	136	133.3	134.8
Capana11g002347	99.8	98.2	100.9	103.3	107.3	105.7	112.1	112.9	113.3	121	119.8	111.1	83.3	82.3	87.3	80.8	82.7	86.4	92.6	89	93.9	107.2	107.8	101.4
Capana12g002408	112.1	114.8	110.3	103.9	98.8	106.7	93.1	94	85.9	95.8	97	94	101.2	100.1	103.5	109.9	115.4	111.2	98.1	98.8	99.2	86	81.2	89.2
Capana09g002021	99.6	102.2	103.5	101.5	104.3	104.3	88.9	102	84.6	104	104.3	102.2	100	95.6	102.2	100.2	93.9	98.5	97.5	93.4	96.8	108.1	104.4	107.9
Capana03g000987	100.1	96.8	94.4	110.3	108.4	102.5	107	109.1	98.4	104.3	104.1	100.5	94	94.6	101.6	88.9	89.8	93.5	97	96.5	101.2	98.3	100.8	107.9
Capana01g003662	93.6	91.8	100.7	100.4	97.8	102.8	98.9	105	96.9	103.4	105.3	103.8	96.1	93.3	94	100.3	100	98.6	100.4	100.5	99.2	106.8	106.2	104.1
Capana02g002768	88.6	84	82.7	92.5	88.6	88.7	99.1	93	107.2	112.7	109.6	114.1	91.1	96.2	90	93.3	95.8	92.6	96.6	99.8	96	126.2	133	128.7
Capana09g002222	186	176.8	129	183.3	173.4	123.8	85.3	93.8	86.2	62.1	73.7	101.5	78.7	84.5	81.9	75.3	69.9	71.1	67.8	70	88.5	61.6	57.9	118
Capana07g001398	108.7	106.7	102.6	95.8	99.8	95.1	104.4	102	99.9	101.1	103.8	104.1	94.5	99.7	102.1	95.5	91.4	90.9	94.3	93.7	94.3	105.7	102.9	111
Capana09g001764	95.5	106.1	99.4	100	103.3	100.1	113	113.2	108.7	105.8	109.3	105.9	86.5	81.3	88.4	87.2	79	87.3	86.1	81.9	86.5	126	125.9	123.7
Capana10g002214	110.8	113.2	117.5	107.8	110.7	110.5	107.2	110.1	103.4	83.3	86.7	85.5	105.9	103.7	105.2	105.4	98.5	100.2	99.5	98	97.9	80.1	79	79.8
Capana03g000633	114.1	113.3	108.5	97.5	98	98.3	86.9	87.2	86.7	86.5	89.4	94.5	103.8	105.3	104.7	118.4	113.9	114.6	101	101.3	99.7	91.9	91.6	92.8
Capana08g002393	122.6	122.9	118.7	115.2	116.2	113.9	114	108.3	106.8	85.3	89.2	86.3	104.4	103.7	106.6	95.4	96.4	98.9	89.5	90.2	95	73.5	73.2	73.8
Capana11g001999	87.4	88.7	91.7	93.6	94.4	95.6	87.6	84.7	92	99.8	95.5	100.6	101	102.2	97.8	101.2	105.6	99.9	101.2	101.5	99.3	128.2	127.5	123
Capana08g001823	103.1	101.5	101.9	99.6	98.1	101.9	97.1	96.3	99.2	95.3	99.7	97.1	94.7	91.8	93.4	101.8	100.3	100	104.2	106.2	102.7	104.3	106.1	103.7
Capana07g002194	99.3	92.2	104.2	105.5	102.9	104.5	76.5	82.6	82.7	97.9	95	95	106.6	107.3	103.4	96.7	95.2	95.7	108.2	113.1	110.6	109.3	111.6	103.9
Capana07g002011	83.6	89.3	83	92.2	91.9	88	95.8	95.8	90.4	107	107	107.5	103.3	106.7	118.3	91.3	92.1	86.3	102.7	105.2	105.1	124.1	112.1	121.2
Capana06g000553	124.2	112.5	112.1	101.7	100.4	103.5	88.5	91.5	84.9	88.2	88.9	95.1	97.6	106	102.6	117.6	117.4	115.6	98.1	100.9	101.3	84.1	82.6	84.8
Capana12g001382	110.5	104.2	106.8	110	105.7	107.6	87.8	88.2	89.6	94.6	95	96.8	112.4	115.6	110.1	104.5	108.9	104.9	96.2	101	98.3	84	81.3	86.1
Capana02g001384	95.9	94.6	93.7	96.7	100	98	95.4	97.1	94.3	91.6	90.9	94	110.2	107	103.8	105.6	104.8	104.8	102.8	106.2	107.1	101.8	99.2	104.3
Capana01g000516	108.6	107.3	110.5	105.2	104.6	103.7	94.8	98.2	100.7	96.8	96.5	98	96.6	92.4	96.7	97.2	95.9	94.4	100.1	107.9	99.6	100.5	97.1	96.5
Capana00g002830	116	120.1	122.1	105.4	105.3	106.8	94.2	89.1	94.1	79.4	79.9	79.1	108	106.9	105.6	117.9	120.1	119.3	96.3	97.1	94.6	82.7	81.5	78.5
Capana01g003981	98.6	99.5	95	103.1	103.5	99.2	105.2	102.7	100.6	96.5	96.9	96.7	106.3	103.9	108.2	97.6	97.8	101.8	101	102.1	104.1	91.7	93.7	94.4
Capana10g002442	96.8	95.6	98.1	110.1	108.4	105.7	117.3	116.1	117.3	96.9	94.8	96.9	93.4	95.7	96.3	93.6	92.2	91.7	103.1	105	101.2	88.8	92.3	92.8
Capana08g001983	103.6	100.2	98.9	99.2	99.7	98.2	95	97.4	92.9	106.3	101.5	101.8	97.7	99.9	102.4	100.3	101.3	103.3	95.5	98	100.7	102.4	102	101.8
Capana11g001474	102.5	100.7	100.7	104.5	102.8	106.4	97.6	95.1	100.7	101	102.9	104.5	94.6	96	95.4	95.4	94.1	91.7	100.6	100.5	98.4	103.9	107.9	102.2
Capana12g000010	102.9	102.7	103.3	113	109.6	109.7	98.4	94.7	97.8	89.9	89.8	89.1	105.2	107.2	105.1	100.7	102.9	101.4	100.7	103.5	103.4	89.2	89.7	90.2
Capana08g000015	102.4	101.9	101.2	103.5	103.4	100.8	102.1	100.8	96.2	102	101.2	97.6	98	97.7	100.5	98.1	97.8	105.3	97.8	98.4	101	96	98.7	97.5
Capana03g004369	96.6	99.2	97.2	101.9	104.4	103.5	110.3	103.6	116.8	94.7	93.6	93	95.2	98.3	94.8	92.8	94.3	92.8	103.9	105.1	101.2	104.7	101.4	100.6
Capana05g000670	94.1	93.3	90.6	91.9	92.4	87.1	103.4	97.7	109	117.8	116	115.8	86	85.8	82.1	89.1	91.4	88	95.7	98.9	95.7	122.1	124.6	131.7
Capana01g003759	118.3	123.3	120.6	110.9	113.3	112.6	93.9	88.7	90.7	101.5	103.4	108.2	92.8	89.5	91.5	102.8	102	102.1	97.5	96.6	89	82.3	83.4	85.2
Capana00g002742	108.8	107.5	107.6	112.7	111	106.5	82	72.8	78.9	87.4	87.7	91.3	102.7	102.8	98.8	104.2	108.4	109.3	108.3	113.9	115.9	94	96.1	91.8
Capana08g002013	101.1	97.5	104	99	96.9	98.9	94.8	95.8	91.6	98.2	98.5	98.7	102.7	101.3	100.9	109.7	107	109.5	100	101.9	102.1	94.5	101.1	94.3
Capana03g001456	112.2	110.5	103.5	107.6	117.5	115.6	75.1	72.8	62	95.7	92.1	92	110.2	103.9	112.1	106.7	112.9	119.4	100.5	93.3	98.6	92	97	96.7
Capana10g002124	101.3	105.9	89.2	99.5	93.7	99.6	82.4	75.1	60	94	105.2	104.4	99	93.9	105.4	102.3	100.8	102.6	108.6	106.1	107.9	112.9	119.3	130.8
Capana08g001532	92	95.3	98.1	95.2	96.4	100.2	99.8	103	103.3	108.7	106.7	106.8	90.9	92.2	90.7	93.4	95.8	93.8	98.7	96.1	94	121.3	114.5	113.1
Capana10g002507	93.1	92.7	93.7	102	102.4	104.6	47.1	43	53.1	97.8	96.2	98.2	104.3	110.3	103.7	111.2	110	109.2	114.2	119.3	113.5	130.4	126.2	124.1
Capana06g001719	104.5	98.6	100.6	97.7	106.3	101.2	112	106.9	112.3	93.6	100.1	89.1	90.1	91.1	98.1	106	100.7	111.1	96.7	98	99	99.4	98.3	88.6
Capana04g002823	98.3	96.4	100.9	93.5	94.9	95.6	97.5	97.2	95.3	91.6	91.1	91.9	108.8	107.8	109.2	107.1	106.5	106.2	104.2	103	101.8	98.9	103.2	99.3
Capana04g000494	86	88.3	88.1	93.7	93.9	96.8	92.9	89.4	93.3	120.2	114.9	118	91.1	92.8	92.3	92.9	97	92.9	95	97.5	94.5	128.2	126.3	124.2
Capana03g001590	92.4	94.6	85.5	102.2	100.7	97.3	83.7	90.3	109.8	105.7	105.5	110.8	91.6	91	89.5	98.5	98.4	93.7	113.6	112.2	100.9	112.3	107.2	112.5
Capana08g002337	95.5	101.7	98.8	99.7	99.4	98.4	86	89.5	92.7	88.4	91.9	91.2	104	100.8	100.7	113	108.7	107.7	105.1	101.5	104.2	108.3	106.5	106.2
Capana08g000356	101.2	102.3	100.7	95.7	96.3	95	83.8	84.4	86.8	101.1	89.9	90.2	111.5	113.4	112.2	116	118.9	116.9	93.8	95.5	97.4	96.9	99.3	100.7
Capana10g001969	104.1	109.3	108.6	97.8	103	93.6	94.3	95	93.5	92.6	93.4	95.3	97.7	98.8	100.5	101.7	101.8	103.7	108.4	103.1	106.1	103.4	95.6	98.8
Capana03g001608	96.2	99.4	103.1	91.8	101.9	109.4	96.4	103.1	111.5	80.3	85.5	79.1	95.3	98	92.8	100.2	103.9	106.1	149.4	117.7	100.5	90.5	90.6	97.5
Capana03g000905	100.3	100	99	101.3	100.8	100.4	95.7	99.4	96.5	87.9	87	92.3	111.1	107.1	105.8	103	103.4	101.8	105.3	107.1	105.5	95.4	95.2	98.8
Capana08g002087	125.3	107.7	110	93.7	96.3	90.5	92.2	92	92.7	107.5	113	115.9	88.8	93.3	89.5	86.4	86.2	83.5	93.7	94.1	93.5	112.5	117.4	124.4
Capana12g000455	100.3	100.4	99.4	92.6	96.6	98.1	105.4	115.2	108.5	93.3	100.5	90.8	103.6	95.8	103.9	111.5	100.3	111.2	100.7	103.4	101.2	92.6	87.7	86.9
Capana08g002219	85.5	79.9	86.3	93.8	91.9	92.9	102.6	101.9	102.5	116	119.4	113.3	71.3	68.4	71.2	99.5	97.6	98	107.2	107.9	108	124.2	133.2	127.7
Capana12g002758	101.3	102.3	103.5	106.8	106.6	107.3	109.7	114.1	113.4	98.2	100.6	103.5	97.7	93.7	94.5	96.8	94.3	92.5	99.4	96	97.1	90.1	92.4	88.3
Capana04g001008	80.9	85.7	80.2	91.4	94.3	93.5	105.1	101.7	103.6	89.4	87.2	90.5	110	109.7	109.5	92.9	93.7	96.7	124.2	122	120.7	106.1	105.7	105.5
Capana06g002960	102.9	99.6	104.5	105.1	101.8	107.2	114.7	112.3	112.6	97.7	103.4	101.7	96.5	96.3	95.2	100.3	98.2	98.6	92.3	94.3	91.9	90.5	94.1	88.3
Capana06g000402	103.2	103.9	101.6	98.6	96.7	96.3	101.1	87.6	95.5	102	100.7	102.5	99.3	102.1	102	99	104.9	102.2	93.4	96.9	95.1	103.3	107.2	104.8
Capana09g000087	103.5	110.9	105.9	96.3	94	97.3	88	89.7	87	79.7	93.1	80.5	121.2	110	118.5	126.2	122.7	126.2	93.9	95.6	93.8	91.1	84	90.8
Capana03g000163	99	96.7	98.7	94.2	95.2	97.1	92.6	95.4	104.3	87.5	89.3	91.1	114.8	111.7	109.2	112.5	111	107.4	104.6	104.4	97.1	94.7	96.4	95.1
Capana01g000156	80.7	81.4	80.8	90.2	90.5	90.5	101	106.4	98.5	114.2	113.7	115.2	104.3	92.5	94.1	84.1	86.2	83.1	104.3	101.8	103.5	121.2	127.4	134.3
Capana03g001085	108.9	108.7	111.8	98.2	97.7	102.8	106.3	103.2	109.2	82.6	83.7	79.6	99.3	101.5	99.7	109.7	110	107.3	107.8	106.5	105.3	87.1	88.7	84.4
Capana00g004678	103.8	103.8	106.2	104	108.5	103	97.8	97.6	100	101.2	102.3	101.1	91.7	90.3	91.6	95.9	96.3	91.3	98.9	95.5	97.5	106.6	105.8	109.3
Capana11g001904	110.6	102.5	103.8	101.5	100.3	100.3	87.1	89.6	88.5	95.3	97.7	96.8	109	109.9	108.9	106.3	107.2	106.8	97.6	97.7	97.5	92.7	95	97.3
Capana01g002756	109.5	108.2	102.8	107.1	103	101.9	99.2	98.8	101.1	96.6	90.9	94.3	95.1	97.5	94.7	104.7	110.4	108.1	93.4	96.1	98	94.4	95.1	99.3
Capana11g002306	107.7	97.6	101.1	89.8	87.6	89.1	91.8	87.1	91.7	91.7	89.4	88.4	111.1	114.9	114.2	116.3	120	119.7	96.8	102.2	99.2	94.8	101.2	96.6
Capana03g002138	90.4	90.8	91.7	101.8	98.7	99.7	108.1	100.6	99.6	114.7	108.9	115.3	85.1	90	88.2	88.7	93.7	90.4	91.6	96.4	92.9	119.6	120.9	122.1
Capana02g002928	95.4	97.8	94.9	98.6	102.6	98.1	96.2	96.3	93.6	111	106.9	109.4	96.1	93.5	95.6	98.6	97	99.9	94.6	94.6	96.2	109.5	111.3	112.4
Capana10g002504	126.4	123	127	104.5	100.9	102.4	80.5	78.4	79.2	70.5	68.8	70.5	125.1	141.7	138.9	123.5	120.3	117.5	97.2	94.6	93.4	72.4	72.3	71.2
Capana12g002318	96.1	100.1	100.8	98	93.5	100.5	98.5	89.1	88.3	102.1	95.1	87.6	100.6	103.3	104.3	105	109.3	112.4	103.6	107.8	107.1	96.1	101.8	99.1
Capana05g000082	95.1	89.7	96.3	97	93.2	94.8	81.9	79.6	84.1	113.3	118.3	118	92.6	91.5	91.3	94.1	95.1	91.2	99.5	98.7	97.7	126.7	133.9	126.6
Capana09g000032	107	111.4	112.8	113.2	114.9	114.6	112.3	107.1	105.2	99.7	99	94.3	93.6	94.9	95.1	90.9	91.1	95.9	95.5	94.7	96.6	87.7	87	85.5
Capana02g002457	109.1	109.8	103.5	104.8	100.9	102.3	108.1	98.7	125	99.9	98.3	98.2	88.3	89.6	87.6	96.8	98.4	90.2	93.9	97.9	92.8	99.1	106.3	100.4
Capana02g002890	89.4	91.7	92.7	91.2	95.7	94.1	89.6	93.5	91.6	99.5	101.3	99.7	106.5	104.4	105.8	107	104.7	105.2	107.2	100.8	100.5	109.6	107.9	110.4
Capana11g002272	115.6	114	115.6	98.7	98.9	99.8	95.1	103.7	97.7	94.6	92.3	96.9	91.9	94.4	97.8	112.6	112.9	109.2	100.5	93.7	92.5	91	90.1	90.6
Capana02g000197	95.4	93.5	94.8	98.2	103.6	99.7	102.1	99.7	100.5	106.2	106	108.2	91.9	95.3	95.6	94.4	94.6	95	101.9	97.7	96.8	110	109.7	109.4
Capana04g001246	144.1	142.7	135	134.7	128.9	124.2	114.2	107.5	108.9	79	79.6	85.3	99.4	102.2	101.6	89.2	88.9	94.2	76	79.5	81.2	63.4	70.6	69.6
Capana01g002192	93.2	97.8	101.3	98.4	97.1	99.4	102	105.6	109.2	101.2	97	101	99	99.1	94.5	97.8	99.4	96.6	101.5	100.4	96.4	107	103.6	101.6
Capana06g001460	93.1	90.9	91.1	93	90.9	90.4	92.8	97.3	93.1	105.3	114.1	109.5	106.7	106.1	105.2	110.3	104.1	110.2	100.6	101.3	102.2	98.2	95.3	98.2
Capana04g001591	100.2	96	97	102.2	100.7	101	103.3	106.8	102.4	94.6	95.9	100.4	97.8	100.5	100.9	96.1	96.8	94.2	109.9	108.4	107.1	96	94.8	97
Capana08g002507	87.9	87.5	96.9	91.3	90.6	94	86.9	85.7	91.2	100.2	101.6	97.9	110.6	107.1	104.8	107.5	106.2	104.1	102.6	104.8	100.9	113	116.5	110.4
Capana02g002921	131.1	128.5	128.5	125	124.8	124.3	109.2	104.4	106.6	82.1	78.1	81.9	104.2	107.6	103.9	97.5	99.9	98	86.4	89.1	88.2	64.5	67.5	68.7
Capana09g001458	104.6	100.1	108.8	113.4	102.6	115.6	105.6	100.9	110.7	101.7	91.6	102	99	105.8	94.3	93.9	101.8	93.7	89.7	98.2	88.6	92.1	99	86.3
Capana08g002573	89.9	96.3	95.5	96.4	98.7	103	102.1	109.9	108	103.1	104.3	111.7	98	93.4	90.9	96.3	92.2	86.7	99.5	95.5	96.2	114.8	109.6	108.1
Capana12g002822	122.1	116.9	121.2	110.1	107.5	101.1	105.2	107.9	104.8	99.6	100.4	104.1	85.9	86.8	87.7	88.5	87.5	89.3	90.5	89.4	88	98.2	103.6	103.7
Capana00g003382	107.1	106.3	106.2	106.1	108.3	105.4	106.4	103	101.7	89.4	91.4	92	98.5	97.5	97.9	99.8	98.3	99.7	103.4	103.3	104	89.4	91.8	93.1
Capana09g002427	104.9	103.6	108.6	98.2	100.9	102.5	86.1	86.9	91.4	89.1	93.9	90.9	103.4	101.5	100.1	114.6	112.5	111.2	104.6	102.2	97.4	99	98.5	97.9
Capana05g001236	97.1	158.4	121.3	91.9	106.2	96.5	106.9	93.6	123	102.8	90.9	98.6	101.2	80.6	88.1	96.8	97.7	92	105.8	91.1	97.2	97.4	81.4	83.3
Capana08g002563	106.3	103.3	105.9	101.8	98	102.2	89.5	88.2	84	87.9	86.4	87.4	107.3	109.4	112.3	108.4	110.9	109.9	109.1	111	107.4	89.7	92.8	90.8
Capana01g001574	132.6	126.5	137.7	106.2	103.6	106.4	101.3	82.5	71.7	68.4	68.8	60.1	151.9	149.6	158.2	109.1	115	118.4	75.7	85.9	85.8	54.8	68.2	61.6
Capana03g001487	106.6	106.9	110.2	122.8	119	115.3	100.1	103.6	100.2	68.8	74.5	72.8	96.2	95.8	97.9	131.5	125	127.1	97.9	96.6	98.1	76.1	78.6	78.4
Capana08g002146	139	131.9	139.7	114.7	113.2	115.5	78.9	85.4	82.6	79.9	90.1	86.8	125.4	118.3	118.5	111	105.3	105.4	79.1	81.4	80	72	74.4	71.6
Capana00g001529	96.6	92.6	93.6	98.2	91.1	87.8	112.3	109.9	101.3	85.9	89.4	80.9	105.8	106.5	112	104.9	110.1	115.5	102.5	104.3	113.9	93.8	96.2	95.1
Capana10g000287	94.2	102.1	90.9	98.6	104.2	96.1	80.4	82.1	85.9	87.7	85.1	104.2	114.2	111.6	110.9	125.7	119.1	114.1	115.6	109.3	115.2	83.7	86.6	82.8
Capana01g000239	96.1	94.1	95	99.5	104	104.7	97	101.9	100.2	92.2	97	95.3	104.9	102.2	103.1	102.3	96.8	98.1	107.2	103.8	104.4	100.9	100.2	99.2
Capana03g003876	102	100.1	105	107.4	106.4	106.3	115.4	111.9	123.5	94	93.2	91.4	93.3	96.1	92.5	94.8	98.2	94.1	101.9	102.4	100.1	91.2	91.7	87.1
Capana10g000843	110.5	111.6	116.8	106.5	108.2	106.7	87.1	82.9	92.6	92	92.3	92.6	104.2	103.7	99.4	105.4	107.1	104.6	104.3	105.1	102.1	89.9	89.1	85.2
Capana02g000933	93.6	91.1	92.9	101.1	103.6	98.7	114.3	100.5	114.5	101.4	104.1	105.6	99.8	104.3	101.6	92	94	91.7	98.9	98.9	97	98.9	103.5	97.9
Capana01g002891	101.3	102.2	105.7	96.4	96.5	99.2	72	54.8	61	91.6	93.6	93.6	137.6	151.8	140.7	103.5	104.9	104.9	97.7	92.8	93.4	99.9	103.4	101.5
Capana01g001001	115.1	118.1	114.1	112.9	114.9	112.3	109.4	106.9	115.1	98.4	96.3	102.4	98.3	100	96	112.6	113.7	111.4	81.4	79.1	78.2	71.9	70.9	70.5
Capana00g000627	87.5	91	87.7	104.4	112.7	111.3	102.3	123.5	120.7	94.4	101.2	99.4	98.3	86.9	89.7	96.8	82.2	85.5	115.5	107.3	109.6	100.9	95.1	96.1
Capana10g002177	98	101.5	96.9	96.4	96.7	95.5	96.5	90.8	96.4	104.1	101.9	102.7	97.4	98.3	96.9	102	104.7	104.2	98.6	100.2	99.1	107	105.9	108.3
Capana08g002809	105	105.6	104.8	108.5	105.6	107.7	103.6	102.5	103.3	96.7	96.1	98.3	100	99.6	100.2	100.3	101.4	99.8	98.6	99.3	98.3	87.2	89.8	87.6
Capana09g001445	104.3	105.2	104.8	98.1	100.1	101.8	90.3	94.5	97	84.8	85.2	84.7	121.3	118.8	118	111	110	110.3	102.4	98.9	97.1	87.9	87.3	86.3
Capana09g002303	111.7	116.1	109.5	100.5	100.3	104.9	97.9	99.2	99.4	86.4	89.4	87.7	108	102.7	103.7	101.7	95.8	97.4	107.4	104.7	106	86.4	91.9	91.3
Capana02g001928	109.3	109.4	107.3	106.6	108.1	106	107	107.2	107.8	96.6	94	93.8	103.1	101.5	101.6	102.8	103.5	106.4	87.5	88.6	88.8	87.1	87.7	88.3
Capana12g002761	109.1	110.9	116.1	104.5	106	103.6	100.5	102.8	97.3	98.2	100.3	96.7	98.9	93.8	97	96.4	94.7	98.1	99.2	100.5	97.3	93.2	91.1	93.9
Capana01g002678	107.3	108	107	103.9	106.1	102.9	104.4	102.4	98.6	94.2	96.5	97.6	104.3	101.6	102.7	106.1	105.1	107.9	91.7	90.6	92.8	88.1	89.6	90.5
Capana10g002425	77.5	78.7	79.4	97.8	96	97.9	103.2	102	100.7	117.8	112.5	114.5	73	77.3	75	95.5	99.4	96.3	103	104.3	106.9	132.2	129.8	129.2
Capana12g000382	101.4	99.3	98.4	120.9	119.4	118.9	103.8	104.2	105.1	100	97	100.1	90.5	88.1	89	96.4	100.8	97.3	102.7	105.8	105.6	84.3	85.4	85.4
Capana00g004571	107.4	110.2	107.5	113	114.7	111.2	100.2	103.2	101.2	95.5	97.8	94.5	102.4	97.4	103.4	93.3	92.9	94.7	97.5	96.3	98.8	90.6	87.4	88.6
Capana04g001609	111.4	94.1	119.6	96.7	86.4	102.7	98.6	84.6	102	106.1	103.8	109.5	105	111.8	99.6	113.1	110.8	104.2	85.4	101.2	81.4	83.8	107.3	80.9
Capana06g001122	95.8	95.7	107.8	96.2	99.1	102.9	92.4	95.2	95.1	94.4	95.2	94.3	103.3	103.1	99	106.8	105.5	104	104.6	103.3	97.4	106.5	102.9	99.5
Capana02g003696	99.5	102.5	108.3	92.5	92.4	95.3	102.6	100.9	101.4	95.2	96.3	98.1	99.3	99.6	97.5	104.4	102.1	99.5	103.3	101.1	97.7	103.3	105.1	102.2
Capana07g002320	110.8	102.9	104	97.4	95.1	97	89	94.1	90.5	90.7	85.3	84.2	111.2	110	111.1	119.4	120.8	119	96.6	100.6	102.6	84.9	91.3	91.5
Capana03g001538	100.3	106.3	101.2	103.7	105.3	100	108.5	114.7	106.5	87.7	87.6	90	98.4	94.7	98.3	105.2	102.9	109.4	103.5	101.8	105.4	92.7	86.7	89.3
Capana10g001920	89.1	93.2	94.5	92.1	96.7	95.9	98.2	93.3	92.7	128.2	120.9	125.1	84.1	86.7	87.2	83.3	85.7	85.4	95.9	97.8	94	129.1	125.6	125.2
Capana08g002315	96.3	90.8	97.9	103.7	101.9	102.1	89.9	96.2	95.9	105.8	105.5	102.7	99.2	100	100.2	94.7	94	94.2	104.2	104.6	103.1	106.1	107	103.8
Capana10g000339	93.2	104.1	99.5	99.2	99.5	98.8	116.1	105.6	116.4	100.5	96.8	91	90.1	91.3	96	97.9	106.9	107.1	102.3	101.5	101.6	100.7	94.4	89.7
Capana02g002161	115.2	107.8	112	94	89.7	98.2	101.2	91.4	101.3	85.2	81.6	87.5	109.3	114.4	107.3	107.2	114.5	105.2	102	107.9	103.7	86	92.8	84.9
Capana00g001880	95.5	95.3	104.6	94.3	95.2	97.1	108.8	104.8	110.1	88.8	95.5	88.8	105.2	100.5	99.8	104.9	102.7	107.2	104.1	106.1	105.4	98.3	99.9	87
Capana00g003284	93	92.3	95	89.8	90.5	91.8	86.6	91.9	89.8	93	97.5	100.6	115.6	110.9	109.9	110	105.8	103.8	99.8	97.7	94.1	112.3	113.4	115
Capana06g000811	106.8	113.9	101.8	105.9	109.8	100.9	112.8	113.9	129.3	101.9	96.2	99.1	91.7	90.7	88.7	94.9	95.5	99.2	91.9	88.3	86.2	94.1	91.7	94.9
Capana07g002161	118.6	115.4	118.3	101.8	100.4	100.1	98.6	100.7	99.4	85.4	85.3	84.9	104.2	104.7	101.9	112.9	110	111.2	92.8	96.7	97.9	85.8	86.7	86.4
Capana07g000051	91.2	89.1	95.2	99.2	93.5	95	94.6	95.6	92.2	103.5	104.2	101.1	98.6	98.9	100	95	96.4	98.4	104.2	105.3	105.7	113.7	117	112.5
Capana03g004052	94.9	100.6	102.4	95.8	99.6	100.3	95.7	98.2	99.5	95.2	99.4	96	93.5	97.9	97.9	102.6	95.6	94	100.7	95.8	95	121.5	112.8	114.8
Capana06g000557	107.8	109.7	114.7	118.3	123.2	127.1	131	132.7	140.3	103.3	106.1	105.7	85.1	81.9	77.8	92.2	87.3	85.5	83.5	81.1	78.7	78.8	77.9	70.2
Capana06g000294	103.8	105.3	104.2	102.6	103.5	102.3	94.6	98.2	94.5	91.6	95.2	93.8	108.7	104.2	108.9	109	106.7	108.8	98.1	94.1	99	91.6	92.9	88.5
Capana07g002472	106.9	105.5	107.6	102.3	102.3	101	92.5	89.5	92.5	93.5	93.5	92.8	104.5	109.9	108.3	115.6	116	116.9	92.7	93.1	93.5	91.9	90.3	87.4
Capana03g002218	105.7	103.3	99.3	106.4	104.3	101.5	89.5	92.4	89.8	89.5	92.4	92.5	110.6	112.8	107.2	103.2	101.7	104	105.7	105.5	110.9	89.4	87.5	94.8
Capana03g002596	102.7	103.9	102.6	110.4	112.2	107.3	107.5	110.9	112.9	95.4	100.7	102.6	94.6	100.4	95.3	102.6	93.9	100.4	96.7	92.5	95.7	90.1	85.7	83.3
Capana10g000018	92.2	100.1	98.3	99.9	103.5	103.6	95.2	95.1	92.8	107.7	107.5	110.2	100.3	102.5	99.6	101.3	102.2	101.5	92.8	89.2	90.7	110.5	99.9	103.2
Capana05g002534	95.2	91.6	92.1	91.9	92	93.3	92.5	91.2	91.2	109	108.8	108	91.2	94.9	95.3	94.9	96.1	95.5	99.9	99.9	98.7	125.5	125.4	125.9
Capana12g000501	89.1	89.4	92.3	95.7	93.9	96.7	109.3	111.6	110.6	109.5	102.6	102	88.5	96.5	91.7	92.1	96.1	95.7	97.8	97.1	97.8	118	112.9	113.1
Capana01g002774	107	107.1	108	107.5	108.5	106.5	105.6	105.4	104.1	93.3	94.6	90.7	99.4	101.3	103.2	107.9	106.6	112.2	91.2	91.3	91.4	88	85.1	83.9
Capana06g001160	87.1	79.6	78.5	88.8	85.8	83	121.7	119.2	127.9	104.6	104.7	107.5	73.2	71.9	76.1	78.7	81.2	64.1	98.5	100.4	94.1	147.3	157.2	168.8
Capana01g000574	56.9	55.7	55.7	93.5	99.7	94.4	111.6	120.1	121.2	134.7	134.5	134.1	58.7	53.9	56.5	90.8	87.2	92.6	104.2	102.1	103.7	149.6	146.8	141.8
Capana08g001658	105.6	103.1	112.3	110.8	109.4	119.3	109.7	107.6	118.9	116.4	115	121.3	90.6	93.3	86.6	92.8	93.5	88.9	82.1	83	72.7	92.1	95	80.1
Capana12g000734	86.9	89.9	89.6	89.3	89.7	92.2	93.5	101.3	99.9	105.1	105.9	107.2	97.3	96.4	98.7	104.3	100.9	100.1	102	100	98.9	121.6	116	113.4
Capana03g003941	95.9	97	97.5	94.9	97.4	98.9	100.8	101.3	94.3	99.5	98.5	95.4	98.9	99.6	102.3	95.2	94.2	98.3	113.2	110.5	112	101.5	101.5	101.3
Capana00g002001	90.8	87.4	92.2	113.2	108.5	112.6	133.4	129.2	131.1	126.2	127.4	130.4	76.4	78.5	70.6	79.6	78.4	78.6	84.8	88.4	84.7	95.5	102.2	99.8
Capana06g000721	90	90.9	87.7	92.4	95.1	94.4	109.5	94.9	104.2	112.5	111.3	111.4	92	94.9	93.2	91.7	94.2	94.9	96.4	98.1	97.1	115.4	120.6	117
Capana02g002452	93.7	96	92.9	99.9	101.1	101.1	103	106.1	101.1	93	90.1	88.5	112.9	112.5	116.8	95.8	94.2	92.9	104.2	104.2	107.9	97.4	96	98.8
Capana01g003524	106.6	134	121.4	91.5	90.5	108	95.6	90.2	101.4	93.3	81.2	87.6	81.3	89	87.7	90.2	85.8	79.1	139.5	145.2	124.6	102	84.1	90.3
Capana05g002353	124.8	117.8	127.8	128.7	128.6	119.7	123.7	121.2	121.4	113.5	116	117.9	75	81.2	74	82.1	87.9	83.6	72.6	71.1	74.1	79.7	76.3	81.5
Capana03g000964	104.9	108.3	108.4	101.7	102.4	101.2	94.6	96.1	99.1	84.4	85.4	84.5	114	111.9	110.7	118.9	116.9	117.4	99.4	95.4	97.9	81.9	83.6	80.8
Capana07g001146	97.2	98.4	97.6	100.6	102.6	105.6	111.5	113.6	126.6	91.7	95.5	97.1	100.4	100.3	96.3	99.3	97.1	94.3	108.8	103.5	96.7	90.5	88.9	85.7
Capana08g001550	106.1	105	106	105.6	104.1	106.8	119.6	114	110.1	95	92.7	90.7	97.3	99.8	100.4	108.5	111.1	112.5	90.5	90.2	94.5	77.4	83.1	79
Capana07g002010	85.2	84.7	84.8	89.8	90.7	90.7	100.5	97.3	101.9	111.3	113.8	111.9	97.2	95.6	96.3	95.1	94.8	94	100.1	100.1	101	120.7	123	119.3
Capana07g000214	109.9	110.8	108.3	106.5	104.8	105.1	100.2	99.3	105.5	90.8	86.3	97	98.6	100	97	109.8	112.6	106.3	106.7	106.9	105.6	77.5	79.3	75.3
Capana04g000081	96.6	95.2	95.6	103.1	100	100.1	110.7	103.4	106.6	104.1	104	109.3	92.9	94.8	95.3	93.7	95.6	93.7	102	100.9	96.4	96.9	106	103.1
Capana03g003147	117.9	121.5	119.4	108.7	103	102.3	107.7	98.5	95.2	78	77.9	79.2	104.2	112.4	111.7	107.8	110.6	111.2	97.5	99.7	101	78.2	76.5	80
Capana11g000598	95.4	93.1	99.1	97.8	91.3	100.7	80.9	76.8	77.9	89.4	87.4	85.6	103.8	108	105.1	112.1	113.3	114.9	112.1	119.4	114.5	108.4	110.8	102.2
Capana08g001619	92.7	98.9	98.3	94.1	99.7	100.8	103.7	96.9	98.3	84.7	91.3	94	106.8	106.3	105.4	109.9	108.2	104.2	111.1	103.4	104.3	96.9	95.2	94.7
Capana06g000798	105.1	106.4	104.6	108.6	107.9	107.3	115.6	117.1	118.2	97.1	95.4	97.4	94.3	93.4	92.4	88.7	90.8	86.6	98	98.5	100.3	92.5	90.4	93.3
Capana09g001087	106.2	106.4	107.3	107.9	109	108.9	101.1	101	98.3	84.3	84.8	86.1	106.3	104.9	106	102.5	102.7	101.4	102.4	102	102.8	89.4	89.1	89.3
Capana01g004264	84	86.2	86.3	105.1	105.3	108.8	115.6	121	118	108.5	110.3	108.9	91.9	90.1	91.4	86.7	85.7	84	122.9	117.5	120.5	85.3	83.8	82.1
Capana06g000702	102.2	99.7	109.6	110.1	103.3	104.8	106.1	97.1	104.3	93.5	92.9	92.3	98.6	103	97.3	105.8	112.3	110.7	95.1	100	95.3	88.6	91.7	85.5
Capana09g002205	103.8	103.7	107.6	100.3	103.4	100.8	99.1	107.6	97.7	99.2	99.9	98.1	93.5	90.6	95.8	99.8	96.2	102	99.1	94.4	93.9	105.2	104.1	104.3
Capana09g002238	101.4	121.4	106.5	99.4	107.6	99.8	88.9	95.4	87.3	89.1	93.7	85.2	109.3	97.6	109.2	135.1	114.5	129.6	87.3	85	87.4	89.5	84.7	95.1
Capana01g002169	89.9	89	90.2	95.6	91.5	93.2	102.2	111.8	107.3	112.7	116.1	110	95.2	94.5	92.5	90.8	89.8	94.2	98.9	97.6	98.1	114.7	109.6	114.5
Capana07g002133	83.8	85.4	83.9	87.5	88.3	86.4	99.6	99.5	96.5	123	119.5	122.2	90.6	93.2	93.2	88.6	89.4	89.5	94.3	94	94.4	132.7	130.6	134
Capana03g000070	85.8	92.6	98.1	87.5	91.8	102.1	98	100.5	110.5	111.4	112.6	115.9	95.5	95	85.6	88	88.1	85.8	101.8	98.2	93.4	132	121.1	108.6
Capana03g000526	95	92.6	88.9	89.9	90.1	88	79.9	85.4	80.1	115.3	117.6	116.4	102.8	99.8	102.2	97	94	99.6	96.7	93.3	94.8	123.4	127.1	130
Capana08g000942	98.8	92.2	97	105.4	95.5	100.8	101.1	93.3	100	96.9	85.2	94.7	101.8	155	124.2	104.4	97	98.7	101.6	93.1	94	89.9	88.5	90.5
Capana00g002182	110.8	111.1	113.8	108.3	110.4	109.9	112.4	111.5	112	94.7	96.2	93.4	98	101.2	98.7	96.2	91.3	95.6	93.3	92.4	93	86.4	85.9	83.6
Capana02g003269	95.4	96.1	102.8	96.9	94.8	102.6	98.2	96.4	94.5	105.5	106	101.4	98.1	98.3	97.9	98.7	97.2	98.4	96.1	98.6	97.9	111.1	112.8	104.5
Capana08g001316	113.1	116.8	114.7	103.2	104.3	101.8	94.5	97.2	99.9	85.4	87.8	84.4	112.5	103.3	111.6	109.8	111.3	106.7	98.3	98.3	100.3	83.2	81.1	80.6
Capana00g000943	101.2	100.6	99.2	114.3	112.2	104.1	104.9	104.2	102	92.8	90.1	94.8	100.8	104	103.2	93.6	96.6	95.4	101.3	100.2	106.6	91.1	92.1	94.7
Capana06g001731	88.6	87.3	90.7	98.1	97.1	102.6	104	104.5	102.6	112.2	113.9	116	96.6	94.7	94.7	90.4	91.2	88.8	97.6	97.7	96.3	112.4	113.4	108.4
Capana04g001331	105	107.8	107	100.7	101.8	102.7	99.5	94.2	96.5	95.5	94.1	96.3	106.1	106.1	106.3	102	102.4	101.5	100.5	102.2	101.1	90.7	91.5	88.6
Capana01g003045	92.4	96.3	92.6	99.5	102.2	101.5	101.3	114.1	108.6	97.5	99.3	98	109.5	104.4	109.1	96.5	94.5	95.4	101.3	100.3	102	102	88.9	92.8
Capana00g004618	96.7	97.1	95.2	99.9	102.9	97.2	92.1	103	99.5	105.6	105.9	103.7	86.6	88.4	86.8	92.5	92.2	92.5	100.9	95.9	99.8	125.7	114.6	125.2
Capana11g002265	113.2	103.4	107.4	101.9	100.7	100.8	98.1	93.8	95.5	89.1	95	90.8	102.3	100.8	103.8	102.3	105.8	107.3	100.2	101.2	99.5	92.9	99.3	94.9
Capana02g002206	96.9	97.6	92.2	106.5	101.9	104.5	99.3	97.2	100.2	114.7	118.5	117.6	88.4	91.9	87	93.2	94.4	93.8	94.2	94.8	94	106.9	103.7	110.6
Capana01g000689	104.7	106.4	102.6	99.2	96.5	96.2	102.4	117.3	99.8	106.7	103.4	108.3	94.9	89.1	100.5	92.4	89.1	90.7	99.8	112.8	105.2	99.9	85.3	96.7
Capana03g003877	98.9	97.6	99.5	108.4	109.5	110.8	108	108.5	108.2	93.7	93.5	91.5	104.4	103.1	101.6	92.8	92.5	92.9	105.3	105.7	106.7	88.5	89.6	88.8
Capana07g000611	114.1	117.8	125.1	115.2	113.4	120.4	97.3	93.7	102.7	84	87.6	88.6	84.4	92.3	90.9	128.4	119.3	95.9	104.2	99.2	99.8	72.3	76.8	76.6
Capana12g000190	99.6	90.8	80.7	93.2	94.8	91.2	103.9	101.1	103.8	96.7	112.5	99.9	91.4	87.6	91.7	98.7	95.7	99.5	93.1	94.9	100.2	123.4	122.5	133
Capana03g004521	88.7	89.2	85.3	99.5	99.8	97.2	97.7	101.1	103.7	118.3	119.7	127.7	84.3	82.6	81.4	89.1	82.8	81.8	105.2	105.9	100.4	117.1	119	122.4
Capana00g002731	98.9	95.7	102.1	104.6	100.3	106.8	98.1	99.3	98.4	103.7	101.2	106.5	90.2	95.7	88.7	95.1	95.7	91.4	97	98.3	94.8	112.6	113.7	111.4
Capana10g001792	119	137.9	138.2	140.7	134.4	137	146.6	148.3	152.9	136.3	132.9	128.7	69.9	70.4	68.9	62.8	57.6	57.5	61.5	59.8	60.2	63.3	58.8	56.5
Capana10g002334	108.8	105.7	101.4	104.8	103.3	99.5	93.6	101.4	90.5	89.5	90.3	92.2	105.6	102.8	108.3	108.3	106.9	110.1	97.1	97.6	100.9	92.3	92	97
Capana12g002641	116.1	117.6	116.1	108.1	110	109.4	87.8	83.5	83.7	84.3	84.5	85.4	110.3	112.8	111.9	109.6	108.8	109.4	101.1	99.6	100.3	82.7	83.3	83.8
Capana11g000137	91.9	91.8	87.7	104.7	100.5	93.8	89.6	88.2	87.9	109	108	110.7	92.3	94.9	93.4	95.1	98.6	97	96.4	98.1	100.7	121.1	119.9	128.8
Capana10g000708	90.8	94.3	92.2	88.2	90.1	92.4	84.2	71.4	68.5	89.4	86.9	88.2	100.5	104.2	104.3	111.2	117.5	116.4	99.4	102.5	103	136.2	133.1	135.1
Capana12g000003	90.6	102.8	107.1	95.4	97.6	99.6	103.3	100.1	96.7	124.5	106.4	101.5	85.4	93.9	93.5	97	97.4	101.1	94.7	96.9	99.7	109.1	104.7	100.8
Capana01g003224	85.4	91.4	88.7	96.1	99.7	99.9	111.9	104.8	104.2	96.8	102.5	106.3	90.8	93.9	93.9	100.2	89.8	87.1	112.9	108.1	107.5	106	109.8	112.5
Capana05g002443	101.8	102.5	101.4	101.6	102.7	99.2	92.5	94.4	93.6	91.8	91.5	90.4	103.1	101	103	111.5	110.6	109.9	99.9	97.8	100.7	97.6	99.5	101.7
Capana00g002946	90.6	67.9	85.2	89.5	78.7	91.4	91.2	66.2	95.4	77.3	83	78.6	114	126.2	116.6	105.7	109.4	105.2	118.5	134.5	117.3	113.4	134.1	110.1
Capana10g001806	159.6	0	152.3	163.4	0	168.9	156.4	0	159.4	140.1	0	107.6	148.5	0	171.8	151.5	0	158.6	141	0	156.8	139.5	0	124.6
Capana06g000390	93.2	100.8	101.4	111.5	119.6	114.1	121	120.3	116	95.6	91.9	94.9	92.5	90.6	88.3	90.2	90.5	91	102.4	100.1	107.7	93.6	86.3	86.7
Capana01g004028	95.6	100.9	99.2	104.7	107	107.8	101.1	90.4	96.4	94.8	97.3	92.8	105	106.4	108.2	99.1	97.1	96.9	108.1	109.8	109.3	91.5	91.2	89.3
Capana09g000191	94.7	97.5	94.3	94.5	98.3	95.4	102.8	100.5	102.5	111	106.5	105	93.1	95.5	93.5	95.6	96.4	97.4	95.1	94.9	98.3	113.2	110.6	113.7
Capana07g001338	81.3	83.4	77.6	89.2	90	86.7	91.8	91.1	90.7	129.6	127.2	133.1	86	87.8	84.3	95	95	92.2	93	94.7	94.3	134.1	130.7	141.2
Capana08g000437	107.6	107.1	109.2	101.9	104.7	102.4	84.8	102.4	108.1	94.7	97.9	97.6	104.7	97.6	97.4	109.1	103.6	105.2	98.9	95.3	93.1	98.3	91.5	87
Capana00g004623	100.1	96.1	99.7	101.7	97.8	97.6	108	112.9	112.2	100.6	106	104	96.1	97.3	101.1	94	86.7	91	98.5	99.7	97	101.1	103.6	97.2
Capana02g002837	92.9	91.7	96	94.2	97.7	91.9	103.6	106.2	108.1	96.5	96.8	96.7	100.2	100.7	99.7	93.3	90.2	90.9	107.5	103.7	105.3	111.8	113	111.5
Capana03g001978	86.7	88.5	84.1	94.1	98.4	92.1	107.6	111.1	104	101.6	109.4	118.8	96.5	93.5	95.1	89	84.4	87.5	110.9	109.4	111.4	113.6	105.4	107
Capana09g000691	97.2	94	100	104.3	101.1	102.8	117.4	117.1	117.2	110.8	109.8	110.6	93.5	95.1	94.3	92	93.5	92.4	90.5	92.4	91.8	94.3	96.9	90.8
Capana08g001259	106.9	110.9	112.8	104.9	105.5	106.6	111.7	105.1	103.9	95.1	96.4	96.1	99.2	102.1	99.7	96.7	98.8	98.4	94.5	93.2	93.9	91.1	88.1	88.5
Capana03g004014	98.2	108.9	93.2	113.4	104	91	116.1	118.1	92.2	105.5	97.5	103	90.8	92.7	101.5	86.7	92.2	94.2	91.6	102	115.8	97.5	84.6	109.1
Capana01g001218	110	103	104.3	101.2	101.6	101.7	85.5	81.5	83.1	84.1	93.5	90.1	124	120.5	117.2	142.5	133.6	133.5	78.2	79.8	85.5	74.4	86.4	84.6
Capana10g000102	108.2	96.6	98.7	103.5	95.2	99.7	114.9	131.1	126.2	97.9	103	97.3	93.9	92.5	88.4	92.7	91.4	91.2	94.1	91.9	97.4	94.8	98.3	101.2
Capana12g001013	96.7	97.3	91.4	93.3	93.4	91	96.9	113.8	92.3	98.2	91.7	99.1	104.3	107	107	102.3	101.8	102.4	106.5	96	109.2	101.9	99	107.6
Capana08g001479	95.9	98.9	97	97.9	97.3	100.4	103.6	95.3	105.9	97.1	93.4	94.9	99.2	104.5	98.7	96.8	103.5	99.3	102.6	106.1	104.4	106.8	101.1	99.3
Capana12g002257	97.8	95.7	99.4	99.7	101.1	102.1	113	114.3	115.5	96.6	100.5	98.1	93.3	94.6	90.5	98.4	95.5	96.7	98.3	96.6	96	102.9	101.7	101.6
Capana08g002444	102.5	102.2	98.5	98.3	104.2	96.9	97.5	101.2	93.8	97.3	99.8	89.4	103.7	104.2	124	103.3	95.8	103.7	102.6	97.5	101.7	94.8	95	92
Capana06g000386	63.5	60.8	68.6	94.4	94.6	96.5	124.1	125.7	123.9	154.4	165.4	158	55.2	53.2	55.1	82.3	78.6	78	94	91.1	91.3	132.1	130.7	128.6
Capana01g002658	122.5	117	126.9	116.5	121.6	116.2	109.5	108.7	104.8	92.1	90.7	87.1	93.5	104.2	101.7	89	88.1	87.1	96.3	94.6	97.6	80.6	75.1	78.6
Capana07g001175	96.3	99.7	96.1	106.1	111	109.3	81.8	84.8	83.9	119.5	118.9	118.9	90.6	93.6	89.6	96.8	94.3	94.4	95.6	94.7	94.4	113.3	102.9	113.4
Capana03g000436	101.4	103.7	101.9	99.8	99.9	104	111.1	109.6	111.5	94.6	94.8	94.5	97.1	94.6	95.5	99.6	99.3	98.5	92.6	97	96.5	103.8	100.9	97.6
Capana12g002671	95.5	94.5	94.6	106.6	106.5	100.8	117.3	107.3	113.1	94.7	93.3	88.8	89.7	97.2	92.1	101.5	101.9	110.1	98.5	105.8	109.1	96.1	93.4	91.5
Capana03g003664	89.4	103.7	91.4	92.9	100.8	96	117.7	110.9	96.1	101.3	100.9	106.4	95.8	89	96.3	94	87.4	97.5	98.8	108.5	105	110	98.8	111.1
Capana03g001267	98.7	97.4	102	95.7	95.5	96.3	90.1	91.5	86.3	102.9	98.7	97.5	103.9	103.7	105.5	98.1	96.5	101.3	93.6	97.5	96.1	117	119.2	115.1
Capana07g001127	101.6	103	103.1	101.2	103.7	103	104.4	102.9	99.7	97.3	97.8	97.8	103	102.2	103.8	103.3	102	104.7	98.6	98	96	90.5	90.3	91.8
Capana12g002711	107.4	103.2	104.3	106.1	100.2	101.8	107.8	103.1	99.1	97.1	96.3	96	97.1	100.3	102.5	96.8	99.7	99.9	96.7	99.5	99.5	91.2	97.8	96.8
Capana00g004442	102.4	101.9	100.6	96.6	93.6	94.7	94.6	90.3	79.9	96	95.6	97.7	121.9	124.6	125.8	108.6	109.5	114.1	91.8	92.4	92.2	88.1	92.2	95.2
Capana10g000283	93	96.9	90.7	101.2	100.5	100	66.7	65	68.3	69.6	70.6	70	115	110.4	113.5	153.7	155.3	154	94	94.2	94	106.8	107.3	109.5
Capana03g002309	88.2	92.5	94.8	99.3	100.9	104.7	96.2	97.8	102.2	100.9	97.6	93.7	106	106.4	102.6	102.8	102	100.5	114.1	111	110.5	92.5	91.9	91.1
Capana11g001367	105.9	105.1	108.1	100.5	92.6	97.9	95	95.9	92.2	97.6	101.3	104.3	94.6	101.7	94.2	103.7	103.2	98.9	97.2	91.9	97.4	105.4	108.3	107
Capana02g003456	95.5	99.5	100.7	90.7	91.7	95.3	90.5	91.4	90.4	87	89.6	88.6	107.4	106.4	104.5	115.3	116.1	113.2	111.4	107.7	106.9	102.2	97.5	100.4
Capana01g004093	97.5	104.1	102	101.7	103.4	104.6	103	115.1	116.1	91.4	91.3	91.1	98.2	95.4	93.8	103.5	100.7	100.8	107.7	102	101.2	97	87.9	90.4
Capana01g003391	106.9	98.8	109.5	95.9	96.3	99.1	103.9	88.4	101	91	89.3	87.6	97.5	105.3	101.8	106.1	110.5	108.5	97.3	106	95.8	101.2	105.2	96.8
Capana01g002939	101.3	91.1	94.8	103.3	96.5	97.6	87.9	94.5	94.9	96.4	103.5	95.7	105.4	99.3	104.5	102.6	98.2	100.9	104.5	105.4	106.6	98.6	111.6	105
Capana02g002686	94.7	94.3	96.2	101.3	102.8	103.3	100.7	92.2	86.9	104.8	104.7	109.7	97.2	98.3	97.2	96	98.4	98.9	98.2	99.9	99.7	107.1	109.4	108.1
Capana09g002116	112.9	107.6	107	104.2	102.4	105.9	101.8	99.6	103.7	92.6	89.9	93.2	104.2	106.9	103.2	108.8	109.8	105.8	89	92.5	92.1	86.5	91.3	89.2
Capana06g000586	105.6	104.6	107.9	105	103.8	104.7	102.4	101.9	104.5	90.5	86.1	87.9	109.2	110.7	107.2	101.5	104.4	102.2	98.7	103.3	100.4	87.1	85.1	85.2
Capana09g001602	99.3	95	97.5	96.5	93.6	94.5	98.1	105.7	100.7	95.6	96.5	96.9	105.2	103.7	100.6	102.6	101.9	103.7	95.3	95	97.1	107.4	108.5	108.9
Capana05g002294	117.5	116.9	116.9	109.4	103.8	110.1	109.4	101.6	105.9	93.7	90	93.4	95.9	100.1	96.9	110.2	114.6	109.2	84.4	88.3	85.5	79.6	84.7	82
Capana02g000690	93.4	90.7	93.3	93.3	92.3	96	91.2	90.9	89.8	75.7	74.9	77.3	110.2	112.1	110.8	115	114.9	113.5	119.2	120.3	118.1	101.9	104	101.2
Capana01g000250	105.2	103.7	107.1	113	113.9	113.8	115.7	127.2	130.9	98.3	103.6	100.5	97.7	91.7	89.9	96.7	90.4	89.7	93.7	89.5	89.3	79.8	80	78.8
Capana11g000097	107.3	106.2	106.6	106.3	107.6	105.7	100.7	95.8	98.3	87	87.3	87.2	99.3	101.5	101.4	99.5	100.9	101	113.3	114.6	110.1	86.4	86.1	89.7
Capana12g002224	99.8	93.9	95.1	101	95.7	99	104.3	99.6	97.5	105	105.3	105.9	90.8	100.3	91.4	93.2	97.8	96.9	103.4	103.9	108.7	102.6	103.5	105.4
Capana00g003500	90.5	95.4	95.8	98.4	98.9	104.3	97.4	96.4	97	97.5	100.7	98.9	97.8	94.4	96.8	99.2	98	98.4	100.3	103	99.4	118.9	113.4	109.3
Capana12g000047	99	97.7	101	97.6	97.8	97.1	99.9	104.1	104.3	95.2	100	99.6	107.7	102.8	104.9	113.4	109	110.6	94.8	94.2	92.1	92.4	94.4	90.4
Capana04g000900	153.6	139.5	158.4	110.9	105.2	98.1	88.3	86.3	94.3	97.6	102.3	84.3	89.3	85.8	93.7	86.6	91.1	88.6	90.2	94.3	89.9	83.4	95.5	92.7
Capana03g003890	95	97.1	94.5	102	104.8	99.5	102.1	101.1	97	113.4	112.3	110.8	87.9	87.8	91.3	91.7	90.5	92.4	94.1	95.6	98.6	113.7	110.8	115.8
Capana00g002479	102.9	100.9	109.3	99.6	101.2	102.2	110.6	111.5	101	88.6	91.6	91.8	96	97.7	98.2	112.3	106.7	106.7	95.7	93.4	96.3	94.2	97	94.5
Capana03g000287	95.8	90.7	91.7	91.1	87.8	88.5	108.3	103.3	97.2	106.4	108.7	106	98.5	106.1	101.6	93.9	91.7	96.2	100.6	103.2	105	105.4	108.5	113.9
Capana07g002004	88.6	85.1	88.4	87.8	84.7	89.4	98.9	96.1	102.4	93.3	91	103.6	104.8	108.7	107.8	107.5	107.5	103	111.3	117.7	106.9	107.9	109.3	98.6
Capana01g003621	99.8	98.4	99	99.8	99.7	95.3	97.4	98.5	101.6	101.9	100.1	96.2	99	99.3	99.6	106.5	106.8	109.2	97.4	99.4	100.5	98.1	97.8	98.4
Capana11g000082	107.5	107.4	109.5	110.4	106.9	106.9	113	109	110.9	95.3	93.8	91.7	95.4	96.8	98.7	99.8	101.4	102.7	100.2	101.6	99.1	78.4	83.2	80.6
Capana12g002405	112	118.5	107.2	106	113.3	103.5	106.3	112.5	103	103.2	104.1	103.3	95.7	87.8	93.7	93.4	90.7	96.4	89.3	84.8	94.4	94.3	88.3	98.5
Capana02g002996	111.7	110.8	111.8	100.9	104.9	103.3	83.3	90.1	96.9	85.9	85.2	87	114.6	111.9	109.3	112	109.6	110	102.2	100.7	97	89.4	86.9	84.6
Capana03g000329	98.2	102.4	100.2	97.1	98.2	99.1	97.1	101.6	96.5	88.8	93	91.5	104.9	103.6	105.8	112.6	108.6	113.1	108.1	98.5	100	93.2	94.1	93.8
Capana06g000144	93.3	94.5	98.6	99.9	103.3	104.2	105	100.9	103	100.3	99.9	97.2	95.9	96.5	95.4	98	98.4	99.9	102.4	99.4	101.4	105.2	107.2	100.2
Capana08g002330	88.8	87.4	85.8	100.3	96.1	93	115.8	102.3	108.9	108.8	105.1	109.9	85.5	80.6	77.5	81	84.2	76.3	94.4	120.5	110.8	125.5	123.7	137.9
Capana05g000400	94.7	107.4	102.7	102.8	105.5	106.7	109.4	118.9	115.4	100.3	99.3	96.1	97.8	92.1	97	100.8	92.3	95	98.4	94.2	97.1	95.8	90.3	90.1
Capana02g002877	114.7	112.4	117.8	115.6	112.4	115.6	102.1	97.2	96	90.1	90.3	83.6	102.5	104.7	105.4	104.7	106.8	108	89.6	92	92.4	80.7	84.1	81.3
Capana07g000079	76.1	71.1	76.8	81.2	74.9	81.7	91.1	87.4	92.6	92	86.6	88.1	103.8	108.7	106.5	114	116.5	109.7	140.6	149.7	142.8	101.3	105	101.8
Capana10g000170	101.7	106.6	105.4	100.4	99.9	100.9	88.2	87.9	92.1	83.8	87	88.6	117.7	110.5	109.1	116.7	116.8	115.5	99.4	100.9	96.9	92.1	90.5	91.6
Capana02g002800	107.5	104.3	111.3	106.1	108.2	112.2	105.4	110.8	103.2	99.5	105.3	93.1	95.9	95.4	96.8	92.5	91.9	95	104.5	98.1	101.7	88.7	86	86.6
Capana03g000345	76.3	74.3	70.9	98.7	98.4	93.2	114.2	122.1	110.1	102.5	107.4	109.5	71.7	69.8	75.1	110.4	107.3	108.7	114	108	113	112.2	112.7	119.4
Capana01g003555	101.2	98.7	93.9	94.1	96.8	95.9	97.8	114.3	124.9	112	113.4	114.1	89.4	84.8	85.3	88.9	84.9	84.9	92.3	88.5	90	124.3	118.5	111.1
Capana05g002540	91.5	99.4	103.3	98.1	103	106.6	70.6	95.8	95.1	113.2	118.9	120.8	93	85.8	85.2	102.5	89.5	88.5	107.2	91	90.3	123.8	116.6	110.1
Capana05g002538	98.1	97.8	95.9	100.9	102	98.4	102.8	110.4	106.8	93.2	97.3	95.6	102.7	98.6	108	97.7	94.2	94.8	106.8	103.8	103.5	97.8	95.9	97
Capana02g003652	84.5	96.4	86.9	90.8	98.2	92.9	96.8	99.7	95.9	107.9	106.3	104	96.7	93.1	95.9	100.2	97.2	101.1	104.2	98	103.2	118.9	111.2	120.1
Capana03g000136	108.3	107.6	110.3	103.7	103.7	101.4	94.1	97.4	94.8	95.9	94.2	94.7	99.3	97.3	97.8	104.2	103.7	101.7	100.7	101.6	103	93.9	94.5	96.4
Capana06g001397	100.7	104.2	102.7	105.1	103.4	105.1	114.5	99.4	109.1	91.8	86.4	94	100	104.9	101.7	98.8	106.1	98.9	102.2	107.8	102.2	86.9	87.7	86.4
Capana05g002550	95.4	93.9	102	104.5	105.6	106.3	115.9	119.1	115.5	103.4	98.4	100.5	96.8	101.1	94.6	103	101.9	100.3	86.9	86.8	88.1	94.1	93.3	92.9
Capana01g001382	95.3	98	96.2	95.9	97.5	97	95.8	99.2	97.3	96.1	95.7	96.1	111.2	110.9	109.4	113.8	111.9	110.7	98.1	96.4	98.6	93.9	90.4	94.7
Capana03g004013	108.8	101.7	103.8	111	110.6	109.9	115.3	112.6	104.6	80.2	82.1	86.4	105.2	109.4	107.4	96	97.1	98.4	108.7	112.6	110.4	74.8	74	79.2
Capana09g002438	115.6	103	110.8	120.6	115.5	113.4	116.7	135.9	112.8	105	111.6	102.2	85.6	80.1	93.2	98.5	87.6	98.8	76.7	77.7	85	81.2	88.7	83.7
Capana02g002463	102.5	102.9	98.2	97.2	98.6	96.5	106.8	104.1	105.4	98.6	97.1	103.7	96.9	97.6	94.5	97.4	98.3	97.2	99.4	100.1	100.8	101.1	101.3	103.8
Capana03g003647	96.1	110.2	96.3	92.3	99.2	96.1	93.4	88.7	103.2	83.6	79.7	85.1	111.1	119.7	110.1	115.5	118.4	112.9	107.6	97.7	101.4	100.5	86.2	94.8
Capana00g000875	108.7	112.2	113.7	103.6	107.1	103.1	94.5	92.1	93.4	93.4	93.2	88.8	102.8	103.2	104.2	100.7	101.5	104.3	103.8	100.8	102.7	92.5	89.9	89.7
Capana04g001731	123.8	118.5	121.3	101.8	101.1	104.4	89.3	84.5	92	71.6	75.2	75.4	126.7	129.2	121.6	114.5	111.7	115.2	107.3	111.6	102.8	65	68.4	67.3
Capana08g001200	96.5	92	91	104.8	98.4	93.6	106.8	104.3	106	102.1	107.7	108.5	90.6	93	88.8	96.8	96.2	101.1	96	100.2	102.2	106.4	108	108.9
Capana00g002531	115.2	120.2	112.3	119.1	120.8	118.7	98.2	80.7	98.9	103.1	103.6	100.1	96.2	93.5	97.6	81	87.2	85.3	83.4	90.1	85.6	103.8	104	101.6
Capana10g000168	97.3	145	107.7	97	100.4	109.5	112.4	129.3	118.8	102.3	94.2	102.1	91	88.2	87.1	94.7	82.4	87.7	95.9	80.6	95.4	109.3	79.9	91.7
Capana01g002634	95	100	91.4	89.2	88.8	86.6	88.8	91.7	86.6	85.3	84.5	85.5	115.8	112.5	117.6	111.3	108.3	112.3	116.8	119.4	115.3	97.7	94.8	104.7
Capana06g002874	98.8	87.2	93.4	102.2	96.8	99	90.8	99.5	99.1	109.3	106.7	108	94.6	98.9	95.9	93.7	94.7	96.3	93.4	100.3	95.9	117.3	116	112.5
Capana01g001582	118	105.5	111.1	102	103.8	106.8	102.9	119.4	96.6	81.5	87.5	86	110.7	100	108.3	103.9	101	106.4	96.9	97.8	100.9	84.1	85	83.9
Capana01g002681	117	110.5	108.5	101.9	96.6	103.5	112.9	102.3	110.4	97.7	101	96.7	96	98.7	96.4	92.8	97.7	96.6	93.8	97.4	97.2	87.9	95.8	90.5
Capana08g001769	85.9	84.5	90.7	86	85.6	89.8	96.3	98	96.6	111.6	110.1	107.7	96.3	98.1	96.3	98.4	97.7	99.2	103.6	103	101.8	121.9	123	117.7
Capana03g002263	100.1	97.8	98.6	102.7	96.7	96.3	94.9	96.6	97.8	85.8	86.2	90.6	110.4	114.3	107.8	106	106.5	104.4	101.9	101.7	102.5	98.1	100.1	102.1
Capana04g000526	96.2	103.5	98.2	97.9	98.6	98.7	94.3	95	94.5	103	104.5	103.8	97.4	95	96.2	98.2	94.9	96	102.4	101.5	102.7	110.6	107	109.9
Capana11g002143	106.4	106.2	104	106.7	103.8	101.5	106.5	107.2	104.4	95.4	94.2	96.3	89	89	90.1	98.1	99.4	102.4	96.2	98	98.9	101.7	102.2	102.4
Capana09g000773	106.4	100	104.8	100	92.7	99.8	104.4	98.2	106.7	90.8	84.9	89	102.1	107.1	100.4	103	112.9	103.8	97.7	103.3	98.6	95.6	100.8	96.8
Capana08g002748	117.1	118.3	117.5	105.3	104.2	110.5	98.7	100.5	107	82.8	83	89.4	98.9	100.9	96.6	117.5	118.7	109.3	99.4	96.4	90.3	80.3	78	79.5
Capana06g002618	120.5	117.3	120.9	124	120.7	122.5	83.7	88.3	74.3	96.8	100.6	100.3	92.9	93.4	98.2	94.2	94.4	92.4	99.9	96.9	102.2	88.1	88.4	89.2
Capana08g001868	108.2	103.9	104	98.3	98.1	97.1	100.9	97.6	95.3	96.8	99	99.1	100.6	100.7	99.1	101.4	104.9	104.6	97	95.8	98	96.8	100.1	102.9
Capana05g002000	115.1	107.4	109.4	105	113.8	97.6	95.6	100.9	99.6	96.6	91.5	95.7	93.3	94.9	89.7	96.9	91.5	96.9	89.1	92.6	94.7	108.5	107.2	116.3
Capana04g000327	102.7	103.5	104.4	102.9	104.3	101.9	116.1	110	117.4	93.3	89.6	91.9	100.9	102.9	99.5	100.6	103.7	101.3	97.3	99.6	97.8	86.2	86.4	85.8
Capana04g002025	92.3	91.1	94.3	96.9	94.6	99.3	89.3	82.6	88.5	99.3	100.5	100.2	101.1	106.5	100.7	102.6	103.3	100.6	102.2	102.6	100.2	116.1	118.8	116.3
Capana00g002259	99.1	99.5	100.5	106.6	103.7	104.6	102.1	96.2	101	108.5	103	100.2	90.6	93.5	93.8	92.1	95	96	102	104	104.7	98.9	105.1	99.1
Capana12g000150	94.9	88.7	90.7	97.1	89.7	92.9	106.5	104.9	106.4	98.2	97.1	97.4	96.7	97.1	97.8	96.7	103.2	99.2	102.7	104.7	104.7	107.1	114.5	111
Capana04g001093	103.4	102.1	93.6	98.3	97.5	96.2	105.6	101.3	109.5	102.6	101.9	105.1	83.5	88.9	85.7	87.9	90.1	86.9	108.8	106.3	107.9	109.9	111.9	115.1
Capana08g000412	108.2	104.4	115	107.7	105.9	105.4	100.2	110.5	103.1	90.5	91.5	94.2	108.2	104	103.1	109.6	104.3	102.9	96.7	97.6	98.4	79	81.8	78
Capana08g001136	100.6	94.8	96.6	99.5	96.3	100.5	74.5	76.1	74.4	94.2	90.6	92.9	110.5	108.2	109.9	115.1	113.6	113	104.6	106.6	105.8	100.9	113.7	107
Capana02g000024	103.8	102.5	101.4	105.8	99.5	103.3	101.8	92.9	97.4	80	75.5	90.3	115.3	124.2	111.3	109.1	115.4	106	100.1	104.9	101	84.2	85	89.3
Capana02g001935	118.1	106.4	111.9	120.5	108	122.1	98.3	99.4	100.9	81.6	85.1	77.5	91.1	94.1	95.5	114.6	107.2	114.3	91.6	110.6	89.5	84.3	89.1	88.3
Capana04g002321	97.4	97.6	93.8	100.6	101	102.1	105.8	103.5	103	102.7	104.1	103.9	94.9	95.1	95.2	86.7	82.9	88.5	105.7	105.5	107.5	106.2	110.2	106.1
Capana02g001512	89.2	101.1	92.1	102	105.4	100.5	132.8	128.5	85.8	115.4	106.4	124.3	75.7	83.8	82.1	104.8	99.8	119	105.7	95.8	124.5	74.5	79.2	71.8
Capana03g000054	102.9	107.7	105	99.2	101.2	100.5	92.1	97	94.7	95.6	93.8	97.7	107.5	107	106.2	106	104.1	103.9	100.4	99.5	98.4	96.4	89.6	93.7
Capana05g000184	109.7	103.2	103.9	118.8	113.9	114.9	119.9	121.9	111.6	99.5	104.3	99.3	91.2	90	97.6	86.5	88.7	88.9	90.3	93.5	96.6	84	84.6	87.1
Capana03g000142	110.9	101.7	108.5	109.2	95.9	109.5	78	89.3	93.2	86.3	85	78.2	107.7	138.2	107	114.4	105.3	114.6	100.6	97.6	105.6	92.8	87	83.4
Capana03g001207	116.7	109.4	105.8	109.7	106.3	105.6	100.3	102.2	104.7	85.8	87.6	89.1	100.2	103.8	103.2	107.3	110.3	112.3	89.1	89.8	89.7	91	90.5	89.6
Capana10g000740	109.5	106.9	110.7	108.4	107.6	109.8	84.7	83.6	87.7	91.9	96.2	92.6	102.7	103.8	99.6	109.3	108.7	108	98.7	98.3	95.1	94.9	94.7	96.6
Capana04g002111	113.9	112.6	109.3	108	108.6	104.8	141	145.5	121.9	84.2	83.1	84.8	100.8	100.2	102.1	89.1	87.2	97.8	92	91.9	96.5	71	70.9	82.9
Capana09g000153	96.2	103.6	103.4	103.8	99.7	98.2	106	102.5	96.8	105.5	110.9	109	94	96.2	93.2	95.4	89.8	94.4	96.5	96.2	96.1	102.6	101.1	109
Capana12g000407	103	102.8	101.9	105.6	103.3	102.3	103.3	99	102.1	96.8	94.5	93.9	105	105.4	107.3	95	99.1	97.3	101.9	103.9	103.1	89.5	91.8	92.1
Capana02g003521	93.7	94.5	98.5	95.5	91.6	94.8	97.6	105	101	100.6	97.7	98	104.2	103.8	96.9	97.9	100.4	99.5	102.8	102.7	105.8	107.8	104.4	105.4
Capana11g000177	112.9	115.3	115.9	103.5	99.3	103.3	88.6	85.1	80.9	96.2	93.9	97.7	105.4	104.2	104.1	110.7	116.7	115.3	90.4	91.8	90.9	92.4	93.8	92
Capana00g004931	71.8	79.9	79.8	75.9	89.4	89.9	73.6	96.6	107.8	97.1	100.5	114.8	105.1	102.1	92.7	108.9	97.1	85.5	121.7	106.4	102.2	145.9	128	127.2
Capana09g000751	98.8	95.1	95.5	107.6	106.5	105.1	93.3	101.9	94.4	92.2	92.9	93.5	102.8	101.2	100.5	99.1	98.4	96.3	116.7	113.5	119.7	89.6	90.6	95
Capana03g000767	99.5	93.3	94.9	108.8	103.4	100.8	99.2	96.6	95.7	103.5	102.9	103.6	96.6	101.5	97.6	88.5	93	93.5	96.4	99.1	100.9	107.5	110.2	113.1
Capana02g000121	109.1	110.3	104.6	114.7	116.2	106.2	110.5	110.9	106.8	99.3	97.5	92.2	94.6	94.8	99	95	96.7	100.4	93.9	91.1	100.8	82.9	82.6	90
Capana07g002488	91.3	92.5	93.3	90.3	91.2	94.2	99.9	97.7	96.9	104.3	99.7	97.2	110.4	112.4	114	100.3	100.9	101.2	114.2	115.8	113.4	89.3	89.8	89.8
Capana06g000385	55.5	72.5	75.9	77.9	76.6	77.7	80.2	94	96.4	177	162.6	179.9	49.5	49.9	49.8	79.9	76.9	79.6	118	125.5	90.1	162	142.1	150.6
Capana10g000308	91.8	98.5	94.3	100	104.7	106.4	108.3	104.6	110.5	106.2	103.9	110.4	98.2	93.4	88.9	94.8	90.2	90	91.2	96.4	93.2	109.7	108.3	106.2
Capana09g002276	97.7	102.4	107.3	99.6	100.9	104.1	121.7	103.7	111.1	87.6	87.9	85.7	104.5	113.3	105.3	97.8	96.6	99.2	102.4	104.1	102.9	88.8	91.1	84.4
Capana01g003544	89.1	98.6	91.2	93	96.8	92	96.4	95.8	97.5	113.7	109	112.8	86.1	89	88.1	95	95.6	94.4	95.7	95.5	93.6	131	119.6	130.5
Capana08g002605	100.7	95.8	101.3	104.3	102	103.7	110.6	106.6	110.6	102.5	106.4	103.2	89.1	93.1	90.1	93.5	91	93.2	98.2	99.2	96.2	101.3	106	101.6
Capana03g000579	107.3	107.7	109.1	108.1	110.6	107.9	113.7	119.9	113.7	96.7	98.4	94.3	99	96.5	97.9	97.5	94.6	97.5	88.1	86.5	89.8	89.5	86	89.9
Capana01g003039	86.3	90.9	94.6	86.6	92.7	104.6	81.6	90.4	97.2	109.9	104.3	108.2	92.6	102.2	96	95.2	99.6	96.6	99.6	104	92.6	148.1	115.8	110.1
Capana07g000235	97.3	94	97.3	109.5	100.2	101.4	97.4	87	87.1	105.2	100.3	97.8	88.9	97.4	95.7	92.9	98.4	96.7	99.7	105.4	108.3	109.1	117.3	115.8
Capana05g002198	85.7	82.7	86	86.4	87.6	89.2	95.3	92.4	97.3	150.9	151.4	156.2	84.5	84.5	83.2	83.9	82.2	79	85	84.8	84.1	128.5	134.3	125
Capana08g001158	93	96.1	95	92.9	96	94.8	86.8	87.5	100.5	86.8	83.7	85.5	115	116.2	110.7	109.5	109.1	105.9	112.6	108.8	107.7	103.5	102.5	100
Capana01g003729	87.9	87.5	88.9	102.4	101.1	102.4	107.5	99.3	107.8	124	124.1	123.4	79.5	80.5	80.4	76.7	78.1	75.3	95.2	97.3	95.1	126.7	132.1	126.7
Capana04g000179	81.1	81.1	81.1	86	84.3	86	103.4	100.2	99.6	121.1	117.9	118.7	86	85.7	90	91.8	94.4	93.7	95.8	98.3	95.4	134.8	138.1	135.5
Capana11g001910	97.4	94.8	97.7	103.1	102.6	106.9	100.1	95.6	102	96.7	97.7	102.5	102.8	101	99.5	95.5	96.2	92.3	102.3	104.8	99.9	102	107.3	99.2
Capana04g000383	112.4	107.9	109.4	92.3	104.8	94.3	97.1	105.7	94.2	90.9	98.1	101.1	104.6	95.5	102.1	98.5	96.4	98.1	101.1	95.4	97.5	103	96.2	103.4
Capana08g000316	101.2	117.3	111.5	105.6	102.7	104.1	114.2	99.9	102.9	93.9	89.7	93	101	99.1	101.1	100.5	102.3	101.7	94.2	98	96.4	89.5	91.2	89.3
Capana09g000614	109.3	102.1	108.9	105.9	110.1	113.2	106.5	123.1	107.9	84.4	82.4	84.3	96.5	94.9	93.6	89.7	86.3	93	115.6	117.7	108.5	92.1	83.4	90.5
Capana04g000881	107.9	107.7	106.6	106.7	106.8	104.5	106.5	103.7	102.9	96.4	99.1	95.3	105.6	100.5	114.9	95.5	97.2	95	93	97.4	95.4	88.3	87.6	85.4
Capana07g002340	134.3	126.1	137.2	117.7	115.5	114	68.8	77.8	72.3	95.1	98.6	94.1	93.5	89.7	90.5	138.8	127.8	139.3	87.4	86.7	86.5	64.3	77.8	66.1
Capana02g002160	124.6	107.9	115	128.8	120.6	100.2	128.9	97.1	102.1	112.4	104	95.4	83.5	92.9	105.7	73.3	90.8	101.5	78.7	92.3	90	69.9	94.4	90.1
Capana00g005040	110.5	108.1	115	96.5	98.6	98.3	105.4	106.6	108.9	93	95.8	84.8	103.2	102	104.4	115	112.8	118.8	89.4	89.1	89	87	87	80.7
Capana08g001920	95	99.8	96.7	99.9	105.9	106.1	98.1	92.7	88.7	106.3	101.5	105	101.6	97.4	97.4	96.8	100.4	101.7	99.6	98.8	97.7	102.7	103.5	106.7
Capana03g003135	111.2	113.6	112	107	101.6	107.7	101	95	99.8	83.7	82.5	83.7	104.9	108.7	106.7	110	112.3	109.8	98.1	99.9	95.4	84	86.4	84.9
Capana01g001480	102	96.6	103.3	111.4	100	109.8	110.1	102.1	108.9	97.8	97.3	97.5	97.6	99.7	95	99.2	109.9	100.8	95.1	101.2	96.4	86.8	93.2	88.3
Capana08g002642	99.3	109.2	101.9	105.4	103	104.3	121.4	113.2	121.1	89.9	88.7	92.3	97.7	100.4	102	97.6	98.5	99.4	100.1	100.2	93	88.6	87	86
Capana12g000340	94.2	94.5	98.6	98.9	99	101.1	108.9	102.7	103.4	105.9	106.7	106.9	93.2	95.3	92.1	100	98.6	99.9	91.8	93.6	91.3	107.1	109.7	106.6
Capana07g001845	99	95.3	97.9	98.8	95.2	99.1	113.4	116.9	116.7	111.6	109	110.1	84.4	87	84.6	83.3	84.4	81.7	99	100	99.3	110.6	112.2	110.6
Capana11g001227	103.9	99.6	105.6	102	100.3	98.2	99.9	100.4	96.7	105.9	107.6	103	95.2	96.4	97.3	93	94.8	97.4	98.4	97.7	102.8	101.6	103.2	99.1
Capana00g004374	97	103.9	94.6	89	94.3	90.2	103.7	102.5	100	124.7	134	144.3	88.3	85	87.5	95.1	89	86.9	84.2	80.1	75.9	117.9	111.1	120.7
Capana03g003605	106.6	105.5	107.3	100.4	101.5	108	100.7	103.1	104.9	95	95.4	94.1	99.4	101.3	97.1	101.7	99.8	97.9	101.9	99.9	97.6	94.4	93.4	93.1
Capana06g000891	112.3	110	106.7	115.2	115.5	113	111.4	113.2	109.6	103	102.1	106.9	92.3	94.9	93.7	94.8	95.3	92.5	89.2	86.7	90.2	81.8	82.3	87.3
Capana11g000619	101.6	105.6	104	100.5	108.3	107.9	107.7	99.7	106.6	97.1	102.2	104.3	94.3	96.6	94.3	106.2	97.1	96.8	94.8	92.7	90.3	97.8	97.7	95.7
Capana02g001481	100.8	98.8	97.2	107	96.3	98.6	109.4	100.6	100.5	113	98.4	104.1	91	97.4	96.4	87.7	98.1	94.5	88.9	102.6	98.1	102.1	107.7	110.5
Capana06g001376	90	91.9	95.2	95.3	93.8	97.2	97.6	92.8	102.5	101.7	100.6	103.3	99.4	100.7	95.8	100.6	103.1	97.2	99.3	99.8	95.2	116.1	117.4	113.6
Capana03g003805	93.9	100.1	96.7	90.1	91.9	92.8	102.3	101.1	105.8	105.2	105.9	110.8	95.3	89.5	84.3	89.3	85.5	85	100.1	97.9	100.4	123.7	128.2	124.2
Capana05g000672	85.2	94.6	92.6	89.4	87.9	97.6	124.5	110.2	97.6	69.2	72.4	86.1	114	111.3	106.3	108.2	108.4	103.1	123.6	129	127.6	86	86.2	89
Capana07g002059	95.1	95.9	105.7	98.1	95.3	113.7	101.4	104.4	114.5	91	93.2	101.3	100.7	99.5	88.8	109.9	110.4	97.6	99	98.2	87.3	104.7	103.1	91
Capana12g000446	111.1	112.5	113.9	104.6	109.5	106.7	98.1	97.3	96.4	84.7	87	88.5	120.7	114.1	116.7	127.8	117.5	126.1	82.3	85.3	79	70.6	76.8	72.8
Capana03g000666	107	106.7	104.7	110.4	109.9	108.7	111	111.9	109.7	93.1	93.1	92.5	95.4	97.9	97	93.8	94.8	95.8	100.4	100.8	101.1	88.8	85	90.5
Capana09g002412	105.7	108.6	104	103.9	99	103.6	105.4	100.1	104.5	97.8	93.1	97.2	103	105.1	106.7	94.3	99.5	97.5	100	100.7	97.2	89.9	93.8	89.3
Capana06g001626	95.5	96.4	97.3	92.5	89.9	97	88.7	86	85	86.1	86.6	88.9	119.1	119.6	117.7	122	118.5	113.3	102.6	106.3	102.6	93.5	96.7	98.3
Capana01g002705	98	97.4	100.4	94.9	96	100.3	95.3	94.6	92.9	95.8	98.4	101.9	99.8	100.3	95.2	104.6	105.6	100.7	102.5	100	96.4	109.1	107.6	112.2
Capana00g001921	99.9	104.3	101.2	104.5	102.2	112.1	106	118.5	109	111.4	106.5	107.9	91.2	89.5	88.3	93.5	93.3	93.7	99.6	96.7	96.3	93.9	89.2	91.5
Capana05g002268	103.1	103.1	103.1	106.8	108.5	109.3	128.4	125.7	130.2	65.2	67.1	66.7	103.3	102.2	104.6	102.7	102.1	97.9	118.2	112.8	111.4	72.3	78.6	76.7
Capana02g000649	117.3	110.4	113.8	109	109.7	106.1	98.1	104.3	126.8	78	84.2	81.4	108	104	104.8	116.3	108.7	99.3	104.6	101.2	98.7	68.7	77.6	69.1
Capana01g002147	90.3	89.8	94.3	100.5	100.4	101.7	103.2	105.3	103.7	114.7	123.7	114.7	95.2	90.1	91.1	89.6	86.4	89.5	96.4	95.9	96.1	110.2	108.3	109
Capana06g001195	105.7	91.1	106.3	98.9	89.6	97.3	103.9	94.3	129.3	90.7	94.1	85.2	102.9	110.3	99.6	100.5	111.8	93.8	96	108.9	93.2	101.3	99.9	95.3
Capana08g001598	102	102	96.1	93.1	93.1	91.9	85.5	80.2	95.9	105.3	105.3	104.4	94.3	95.9	94.9	105.6	112.1	105.4	103.6	104.4	100.9	110.6	106.9	110.5
Capana01g000575	66.5	67.5	65.6	83.7	82.3	79.8	87.9	85.6	84.9	135.6	140.5	141.8	66.2	67.9	65.8	97.7	92	90.1	99.1	99.7	103.1	163.2	164.5	168.9
Capana09g002077	83.1	85.5	89	96.9	93.8	100.9	99.1	104.3	101.2	119.4	116.9	116.2	85.2	86.5	80.7	86.7	88.5	84.9	119.8	115.3	123.1	109.7	109.1	104
Capana01g001191	95.3	101.5	97.6	97.8	97.6	90.9	127.9	106.6	104.5	83.5	98.9	98.2	95	90.8	94.3	103.4	104.6	104.5	98.3	98.2	102.3	98.8	101.8	107.7
Capana11g001342	89.2	89.5	94	91.1	91.8	88.9	105.7	102.7	104.4	117.4	114	124.9	86.9	89.2	86.3	89.9	93.3	87.7	96.5	96	95.9	123.2	123.6	117.8
Capana08g000865	101.5	105.7	101.8	106	103.6	105.3	102.2	102.9	100.9	99	100.3	99.6	95.6	93.7	96.3	99.9	95.1	96.3	101.3	102.2	100.6	94.5	96.6	99.3
Capana01g001326	101.7	92.8	95.8	100.6	97.2	98.2	101.7	102.2	103.3	96.5	96	97.9	100.8	103.2	102	99.3	99.1	99.7	105.7	111.9	108.9	93.7	97.5	94.2
Capana00g003656	109.4	105.1	102	105.7	107.5	107.7	97.1	100.6	98.2	84.2	85.9	82.7	97.7	96.9	101.9	111.6	107.6	111	98.5	99.8	100.7	95.7	96.6	95.7
Capana10g000033	107.1	110.6	108.5	101.4	102.4	102	96.8	95.9	92.8	88.9	87.2	85.5	106.3	106.8	107.8	111.5	109.8	115.1	93.7	94.9	93.5	94.3	92.4	94.8
Capana00g002861	114.2	115	108.5	99.8	96.7	92	90	81.7	82.3	84.9	85	86.4	106.4	110.3	111.8	112.2	114	114	99.3	100.8	102.4	93.1	96.5	102.6
Capana00g004669	158.8	129.7	161.7	98.8	110.3	97.1	107.3	111.6	104.1	90.4	83.5	90.1	89.4	86.7	90.4	90.6	97.5	84.6	90	93.5	88.3	74.9	87.2	83.7
Capana01g000697	72.9	118	86.8	106.7	103.3	104.3	106.2	109.4	106.5	105.9	95.8	97.3	70.2	83.7	80.1	117.3	101.8	123.6	122.1	80.6	92.8	98.7	107.3	108.4
Capana01g001616	93.6	100	99.1	89.9	94.7	95.1	90.6	87.8	89.4	94.8	98.5	95.4	101.2	99.9	101.2	107.6	105	108.3	109	105.4	104.1	113.4	108.8	107.3
Capana08g001309	114.4	107.6	115	111.6	109.1	103.1	106.3	100.8	103.6	92.7	89.8	90.9	99.7	103.6	106.7	98.2	104.2	102.3	95	99.1	98.3	81.9	85.8	80.2
Capana12g001015	101.3	110.7	100	94.5	97.7	94.6	88.8	89.6	90.6	93.5	97.3	93.3	104.6	96.3	102.5	108.8	106.4	110.4	103	98.7	104	105.5	103.4	104.6
Capana08g002120	109.3	109.7	109.9	110.6	109	106.6	105	106.2	106.1	97.7	94.3	97	95.6	100.7	98.6	97.9	99.2	98.8	96.4	94.6	96.3	87.6	86.3	86.8
Capana08g001009	105.7	110.2	105	105.4	106.6	104.7	90.8	93.9	96.1	105.2	105.4	107.1	100.9	99.3	104.7	100.4	98.2	95.4	99.1	96.7	94.8	92.5	89.8	92.1
Capana12g002755	103.1	78.7	82	87.9	79	79.8	97.6	98.8	98.9	94.4	102.9	101.2	91.4	91.3	94.9	102.3	104.3	111.7	109.7	111.5	110	113.7	133.5	121.6
Capana03g002682	106.8	107.9	105.2	111	106.3	105.4	103.3	97.8	106	92.8	89.9	89.7	103.5	107.4	106.1	97.8	98.5	96.6	96.6	100.9	101.1	88.1	91.3	89.9
Capana08g001152	102.6	107	102.4	103.5	103.1	104.9	72.4	79.4	81.6	94.1	96.8	96.6	105.1	101.2	103.8	122.6	116	110.9	98.6	99	101.6	101.1	97.5	98.2
Capana02g003105	121.7	125	122	117.2	118.2	117.1	96.7	97.6	94.6	102.1	99.2	100.4	92.5	90.6	91.8	92.9	90.9	92.4	91.7	93.5	95.2	85.3	85	86.6
Capana04g000274	101.1	106.4	106.7	101.3	103.9	103.3	93	97.8	98.7	96.8	98.9	96	102.7	97.1	99.5	105.7	100.6	102	97.2	93.7	95.9	102.3	101.7	97.8
Capana08g001639	106.4	110.6	110.6	114.1	117.6	117.2	105.2	102.8	107.5	95.8	93.1	97	100.4	104.4	98.8	96.2	94.7	94.1	91.9	92.8	90.5	90.2	83.9	84.2
Capana10g000062	120.3	118.8	121.2	120.2	117.4	121.4	116.7	111.9	116.1	93.5	94.9	95.8	90.1	91.7	86.7	95.5	95.7	96.8	88.2	92.8	88.7	75.5	76.8	73.3
Capana08g002851	94.7	95.3	96	95.7	97.4	96.6	84.3	89.3	85.9	98.9	98.8	99.3	108.8	107.5	106.7	102.6	100.9	103	107.7	105.8	107.4	107.2	105.1	105.1
Capana02g000837	84.9	92.1	92	94.8	101.1	103.1	103.1	105.3	106.8	106.9	108.9	101	96.5	95.3	98	94.5	92.4	94.3	96.2	92.1	92.3	123.3	112.7	112.5
Capana03g000290	137.3	128.2	123.4	126.8	131.5	132.5	94.4	107.3	116.9	96.7	102.4	111.4	82.8	82.6	80	83.4	78.3	75.3	92.7	86.5	83.1	85.9	83.3	77.3
Capana04g001248	120.1	103.4	98.5	104.3	90.2	95.4	133.4	117.4	106.4	93.7	96.8	100.6	70.4	93.5	91.7	87	96.6	98.7	81.9	102.2	94.5	109.2	99.8	114.2
Capana01g001551	97.6	103.1	94.2	103.1	105.6	99.7	97.9	103.3	101.4	106	102.5	108.2	96.3	96	96.1	93	97	92.2	98.5	96.7	99.9	107.5	95.9	108.3
Capana08g001687	96.7	105.1	94.5	99.9	105.4	106.3	103.1	92.8	101	92.6	91.5	87	101.4	101	102.7	100.8	102.2	104.2	106.9	105	107.6	98.6	97	96.8
Capana02g001487	84.2	87.3	76.9	84.1	88.4	83.9	109.1	104.7	108.4	107.6	113.3	108.2	88.2	83.8	85.8	83.9	79.3	82.2	100.7	96.1	101.7	142.2	147	152.9
Capana03g001399	92.5	95.6	92.5	99.6	102.5	97.7	108.1	108.3	113.7	99.1	101	94.5	96.4	96.6	93.2	95.6	95.9	103.6	102.7	98.8	101.3	105.9	101.3	103.6
Capana10g002435	110.6	115	106.7	105	109	106	59.2	67.9	63.2	98.5	95.7	102.1	103.3	101.3	102.6	116.1	113.3	114.2	105.3	101.7	105.9	102	96	99.3
Capana03g002198	122.5	121.2	121	108.1	104.5	106.6	92.5	82.3	82.6	92.3	87.8	92.5	101.1	104.2	101.9	109.4	116.2	112.8	92.4	97	95.8	81.7	86.7	86.8
Capana04g000491	89.4	90	95.6	90.3	93.1	96.6	88.5	93.1	99.7	118.5	114.2	117	89.4	88.8	88.6	89.9	88.5	85.8	91.4	91.7	88.5	142.7	140.6	128.2
Capana02g002314	79.9	85.6	77.9	98	101.3	93.9	109.6	108.3	109.7	118.4	114	114.1	71.6	71.8	74.7	101.5	103.5	101.7	106.9	108.6	108.8	114.1	107	119.2
Capana03g000208	100.6	99.4	90.3	97	94.1	87.6	97.2	91.9	83.6	94.9	100.3	98.7	105.4	104.1	111	118.7	114.7	126.6	92	92.8	97.2	94.2	102.8	105
Capana06g002778	92.7	93.4	87.3	97.3	103.5	96.1	106.5	101.5	106	98.6	96.4	100.7	90.8	98.3	100.7	99.8	93.4	95.8	99.8	100.7	100.3	114.5	112.9	113.2
Capana03g001467	89.9	95.2	90.7	84.1	88.1	84.6	55.8	65	64	83.8	89.7	85.5	107.1	102.3	104.3	125.2	120.1	123.1	121.9	117.5	120.2	132.3	122.2	127.6
Capana01g003169	114.3	124.2	114.3	102.9	107.6	104.7	93.1	93.8	89.1	77.2	76.4	75.7	117.7	115.8	119.5	110.7	109.2	111.7	102.9	100.4	105.6	81.2	72.6	79.4
Capana10g000357	98	97.8	97.7	94	92.3	93.3	90.4	89.1	130.5	90.4	88.9	83.1	102.3	105.9	97.6	110.2	113.6	105.2	104.4	107.8	97.3	110.4	104.5	95.2
Capana06g002508	92	93.8	86.1	100.7	105.6	97.6	127.6	135.7	109.6	145.3	147.8	131	79.2	71.8	90.3	74.1	77.1	84.3	75.9	66.5	85.5	105.1	101.6	115.8
Capana04g000324	93.4	91.3	95.7	91.7	89.9	91.6	82.5	88.4	84.3	93.8	96.7	90.9	115.3	111.1	112.1	114.6	112.6	117.9	103.1	104.4	102.6	105.6	105.6	105
Capana10g001534	94.4	91.9	94.7	96.6	95.9	104	103.5	96.8	97.5	106.4	104.8	102.8	92	96.8	93.2	91.9	93.5	92.9	99.6	101.9	101.8	115.7	118.4	113
Capana12g000408	94.8	102.9	99.5	97.5	102.1	99.4	98.2	94.9	99.8	90.6	93	91.8	103.5	101.1	102.8	114.4	110.5	111.1	98.9	100.3	97.1	102.2	95.3	98.5
Capana04g001288	92.2	96.5	99	100.5	106.7	107.7	121.3	115.1	115.3	121.2	116.7	114.4	85.3	84	84.8	88.3	90.4	92.5	89.5	87.8	88.3	101.7	102.9	98
Capana03g003936	282.3	86.3	98.8	76	99.1	96.2	61	93.5	93.3	66.1	96.6	94	125	110.8	108.7	62.8	106.3	104	62.6	111.9	103.2	64.2	95.4	101.9
Capana00g002335	93.7	0	105.8	94.4	0	105.1	91.3	0	101.8	109.4	0	118.3	209.5	0	191.8	208.1	0	196.9	224.3	0	214.4	169.4	0	166
Capana02g002261	89.6	85	86.2	79.8	79.4	81.2	90.2	100.1	96.4	135.6	141.2	139.1	77.9	81.8	81.9	91.1	91.1	90.5	101.7	94.7	98.7	134	126.8	126.1
Capana09g000887	114.9	111.8	106.3	113.4	114.9	108.7	106.5	96.6	98.6	92.4	87.2	88.6	103.9	110	111.9	98.4	104.1	102.5	88.5	92.7	97.1	82.1	82.7	86.3
Capana02g002293	95.9	90	103.9	97	96.6	97	101.1	109.2	96.8	102.6	99.4	100.4	95	90.5	88.9	91.2	104	89	109.7	110.8	127.2	107.4	99.4	96.7
Capana00g000559	124.2	111.4	132.3	124	123.1	130.4	105.9	101.5	107.1	57.3	70.1	64	117.2	116.7	105	111.1	104.6	108.3	104.9	101.6	94.5	55.5	71	58.5
Capana01g000354	104.2	106	104.8	97.9	98.6	101.4	94.2	99	94.5	84.6	80.8	85.7	105.4	103.7	101.5	113.1	111.1	110.5	104.1	102.8	102.7	96.5	97.9	98.9
Capana12g001673	98.1	97.9	93.3	99.9	99.8	94.1	81	80.3	82.2	120	121.9	130.2	98.5	96	95.5	92.1	91.1	89.5	90.9	90.2	89.7	119.4	122.9	125.5
Capana02g000934	105.9	107	102.6	105.3	108.9	99.9	100.9	104.7	109.1	97.9	104.2	100.5	96.7	96.5	97.9	102.4	93.9	100.9	99.2	98.9	102.8	91.7	85.9	86.4
Capana12g000184	95.1	95	96.3	91	91.1	93	78.6	77.3	81.1	90.3	92.6	92	119.6	118.5	115.7	120.7	119.7	117.2	106.1	105.6	105.1	98.6	100.2	99.6
Capana07g000351	119.5	121	115.4	133.9	120.2	129.3	116.1	116.9	113	113.6	112.9	108.5	81.5	85.8	85.1	82.4	88.5	88.9	75.1	75.6	78.6	77.8	79	81.2
Capana04g001289	115.4	118	117.4	137	130.1	134	106.3	104	106.1	109.3	109	112.6	79.6	81.2	81.8	82.8	87.3	82.1	86.8	88.5	85.3	82.9	81.8	80.8
Capana03g000825	87.3	83.3	86.9	102.2	101.5	100.6	100.1	101.9	102.6	97	96.2	90.2	102.5	107.4	103.6	102.7	100	98.6	105.8	107.8	112.5	102.5	102	105
Capana08g002267	47.3	97.9	0	101.5	120.8	0	179.8	165.9	0	288.4	227.4	0	39.4	91.5	0	86.5	116.1	0	148.1	154.1	0	308.9	226.2	0
Capana09g002162	90.1	90.3	88.5	99.9	97.4	94.3	117.8	106.1	97.2	109.1	115.2	114.4	88.9	88.1	103.2	93.7	92.2	93	97.3	99.3	98.7	103.2	111.5	110.8
Capana01g001079	106.9	107.5	105.5	98.5	104	104	82.5	94.7	86.2	69.2	83	79	124.9	112.4	117.6	136.8	119.3	125.7	103.6	98.1	102	77.6	81.1	80.1
Capana01g000717	109.3	109.6	110.9	108.3	106.8	106.6	102.7	96.3	97.7	79.2	78.9	81.8	115.9	118.8	117.4	108	109.5	107.9	98.5	100.3	99.9	78	79.9	77.8
Capana08g002627	93.6	90.6	95.6	94.8	95.4	98.7	94.7	93.3	95.2	99.3	100.1	96.5	101.9	104.9	109.1	105.5	99.6	100.8	104.9	106.4	105.2	105.2	109.6	98.9
Capana02g002565	96.9	93	93.1	91.8	91.4	92.7	100.4	108.9	98.7	101.2	102.3	102.3	96.5	95.6	98.4	101.3	96.9	101.2	97.1	95.6	98.2	114.8	116.2	115.5
Capana03g002430	115.1	109.8	106.1	105.6	107.3	109.5	109.7	105.7	119.4	84.9	91.8	87.9	103.3	103.7	103.3	104.1	97.7	93.6	95	95.3	96.1	82.3	88.7	83.9
Capana00g003295	105	103.8	102.8	103.6	109.5	105.5	105.2	113	102.8	94.4	103	96	96.8	90.8	95.9	100.8	94.8	101.1	100	94	99.7	94.2	91.1	96.3
Capana05g002079	82.7	81.7	79.9	84.9	85.5	83.2	70.2	70.4	73.7	100.4	99.9	103	101.9	101.7	102.4	104.8	104.6	102	115.4	115.3	114.7	139.6	140.9	141.1
Capana01g000174	86.8	91	91.6	89.2	88.9	87.8	93.4	91.5	92.9	109.6	107.7	109	99.5	99.5	95.8	101.2	103.5	100.3	99.9	97.4	100	120.4	120.5	122.6
Capana03g000843	102.7	102.2	100.3	107.1	110.7	103.4	108.9	107.4	109.4	101.2	104.5	95.2	95.7	95.9	98.7	103.4	100.4	109.1	92	87.7	94.3	88.9	91.2	89.7
Capana04g002829	136.6	124.4	0	134.5	135.2	0	139.5	153.8	0	171.5	159.8	0	150.2	157.4	0	148.4	148.9	0	152.1	159.4	0	167.3	161.2	0
Capana10g002130	120.4	106.1	124.4	122.3	120	116.3	101.5	99.2	97.3	84.6	85.2	84.2	95.9	99.5	98.7	87.2	92.1	88.6	109.4	116.2	108.1	78.7	81.8	82.5
Capana12g001237	106.1	103.3	105.4	101.4	99	100	97.2	98.1	100.4	97.2	102	102.6	91.6	90.5	86.4	99.5	102.4	100.1	98.3	100.2	98.7	108.6	104.6	106.5
Capana05g002104	90.2	92.6	89.5	108.6	109.3	110.9	114.7	115.8	115.9	109.1	106.2	113.5	95.3	93.4	92.7	87.7	87.5	85.5	98.3	97.8	94.9	96	97.5	97.1
Capana08g002856	101.7	101	96.8	102.5	103.4	102.1	140.4	128.9	161.6	93.1	88.9	92.3	91.4	96.9	83.8	94.1	97	90.7	94.7	97.7	93.3	82.1	86.2	79.4
Capana03g000277	104.7	104.5	103.3	103.1	101.7	106.9	124.9	119.3	118	97.8	99.7	100.1	98.5	91.3	95.1	91.5	97.4	93.7	88.3	92.1	91.7	91.2	94	91.1
Capana06g000578	82.7	91	99.4	92	92.6	94	119.7	104.3	109.7	117.4	112.1	106.7	83.6	88.3	92.8	87.5	94.5	100.7	91.7	96	84.6	125.4	121.3	112.1
Capana08g001043	95.6	97.1	95.1	103.1	103	102.9	129.5	131.1	127.3	97	94.3	94.8	95.2	92.8	97.2	90.9	91.4	92.8	99.4	98.8	98	89.3	91.5	91.9
Capana03g001660	97.5	95.4	96.2	94.4	91.1	92.4	106.6	121	112.9	73.2	75	74.3	132.3	126.7	127.6	106	104.6	107.2	101.9	99.7	100.3	88.2	86.6	89.2
Capana12g002102	100.1	101.3	107	91.4	92.4	90.6	93.7	91.4	93.4	99.4	100.8	102.5	117.2	114.8	118	103.7	103.5	102.3	95.5	97.5	89.1	99	98.2	97.2
Capana03g001303	91.8	89.3	84	94.8	93.4	100.2	125.8	128	122.6	96.4	97.7	96.3	90.6	92.3	91.2	90.7	91	90.9	99.8	98.8	99.3	110.2	109.5	115.5
Capana11g001875	97.3	102	100.4	106.5	102.2	103.6	124.5	125.3	116.7	101	92.1	96.8	90.7	96.1	94.7	90.2	91.7	92.2	98.2	101.7	104.3	91.5	88.9	91.2
Capana12g001128	87	86.8	86.5	89.3	92.2	87.8	87.6	93.8	88	84.8	91.1	81.3	118	110	118.4	122.6	114	120.1	115.4	113.2	118.5	95.3	98.9	99.5
Capana03g004091	130.6	125	131.7	111.3	104.9	109.2	81.5	82.1	81.7	83.9	90.7	82.7	116.1	119.6	118.4	111.6	110.3	113.6	92.1	92.8	91.3	73	74.5	71.5
Capana03g000395	92.3	90.7	81	93.8	90.8	84.4	106.6	96.4	111	108.1	111.3	110.3	84.3	89.8	83.8	94.7	96.5	89.1	102.5	98.5	108	117.7	126	132.4
Capana01g000988	110.6	103.8	103	105.9	110.5	105.2	91.9	94.7	90.6	101	97.1	103.8	99.1	97.1	97.7	102.9	110.7	103.9	96.3	93.8	96.5	92.4	92.3	99.4
Capana12g000503	127.8	115.3	110.5	110	117.8	112.4	115.2	126.9	112.8	106.8	99.7	109	91.7	92.5	93.1	87.6	88.4	89.5	85.6	85.6	92.3	75.2	73.7	80.5
Capana02g001336	114.9	112.2	115.9	92.5	95.2	96.7	78.4	79	88.3	99.8	101.8	98.7	99	95.6	93.6	111.2	109.5	105.8	97.7	103.1	92.9	106.4	103.6	108.1
Capana05g000531	94.8	91.4	99.5	94.3	90.3	94	89.8	89.5	93.6	101.5	102.8	102.1	100.7	103.1	100.2	107	108.8	106.1	99.8	101.2	97	112.2	112.9	107.4
Capana09g001946	94.9	95.7	93.8	95.7	94.1	92.8	111.4	112.4	118.7	105.7	99.1	101.4	98.7	103.2	97.6	100.1	100.8	101.1	92.3	95.2	92.9	101.1	99.5	101.7
Capana03g000057	91.8	112	86.9	98.7	90.8	96.7	102.3	135.8	108.6	96.8	96.4	100.5	101.1	94.3	115.9	96.5	83.1	88.2	98.5	87.3	94.8	114.4	100.3	108.4
Capana06g000154	97.3	94.3	95.2	98.5	97	96.1	91.3	92.3	96.6	94.6	90.5	88.9	103.9	107.3	106.5	107.8	103.3	106.6	106.8	113.9	107	99.8	101.3	103.1
Capana12g000538	103.2	97.5	98.4	103.3	98.5	93	81.3	74.6	66.7	79.1	77.4	76.4	118.7	126.9	129.1	111.9	116.6	119.4	112.4	118.9	123.8	90.2	89.6	93.3
Capana10g000039	101.3	93.2	95.7	103.6	148.3	123.2	110	103.5	102.6	94.4	89.2	87	108.8	103.9	105.7	96.6	88.7	96.3	102.5	95.6	104.3	83	77.7	85.1
Capana12g002101	81.9	79.7	79.5	85.7	83.8	83	75.9	71.7	74.3	124.8	121.4	123.5	97.4	101.3	102	92	92.5	90.9	95.8	98.1	96.6	146.6	151.5	150.1
Capana03g001387	142.2	123	130.2	126.6	126.9	119	116	118.7	132.5	107.9	119.6	98.6	82.2	87.3	80.8	78.7	77.7	81.3	69.6	69	77.2	76.6	77.7	80.4
Capana03g001368	107.3	103.8	106.1	109.4	108.9	108.5	91.4	97.3	90.9	93.7	98.2	96.3	103.3	99.5	102.8	107.1	101.6	105.3	99.9	98.6	100.5	87.8	92.1	89.5
Capana03g000698	117.3	111.4	105.8	105.7	100.3	87.6	97.9	103	101.2	109.2	91.3	103.8	93.9	99.3	95.5	89.8	105.3	98.7	87.5	97.6	96.2	98.8	91.6	111.3
Capana05g002330	102.7	104.8	103.6	94.3	94.7	97.3	90.7	90.1	105.9	109.7	103.2	99.9	88.9	92.7	86.9	94.8	99.7	99.7	98.3	99.6	96.2	120.6	115.2	110.6
Capana03g002431	118.4	113.7	121.5	119.7	113	118.3	105.9	97.5	104.4	85.7	87.2	90.3	106.5	111.9	104	97.6	102.8	96.9	91.2	98.4	92.2	75	75.6	72.4
Capana12g001365	102.6	100.1	100.1	102.8	99.9	99.5	107.1	104.2	95.9	96.6	91.8	97.2	97.9	100.7	102	98.5	102.9	101.1	95.6	95.4	97.1	98.9	105.2	107.1
Capana08g002730	98.1	97	104.4	103.6	104.8	99.4	104.2	107	103.4	97.5	98.9	96.8	94.1	94.4	97.5	104.1	103.4	101.4	95.6	97	97.3	102.7	97.3	99.7
Capana12g001167	95.5	96.4	88.3	110.1	103.7	112	109	108.5	109.6	90.6	94	94	96.3	93.8	93.1	105.5	100.9	105	105	105.7	104.5	88	96.9	93.4
Capana06g002945	95.5	92.9	91.9	96.6	94	95.9	102.3	101.2	98.4	93.1	101	100.4	96.8	91.8	96.3	99.7	95.9	96.8	100.6	100.2	100.5	115.4	123	119.8
Capana10g001491	0	179.5	174.1	0	208.1	175.1	0	190.8	145	0	173.8	124.1	0	112.3	154.7	0	114.5	166.2	0	113.5	129.7	0	107.5	131.2
Capana10g000328	101	97.4	95.9	97.9	96.5	95.1	103.9	103	101.1	109.8	105.1	111.4	94.3	96	93.3	95.9	99.1	96.5	92.4	95.9	95.3	105	107	111.3
Capana02g000772	104	111.1	104.7	100	104.5	105.2	98.4	101.2	104.4	82	79	86.5	113.7	104.9	105.2	110.3	113	105.6	104.8	105.5	104.4	86.7	80.6	84.1
Capana00g004947	104.1	103.2	108	102.8	99.1	100.8	99.9	106.7	98.2	91.8	91.8	93.1	108.8	109.2	108.1	110.5	107.6	108.3	98.2	97.3	97.1	83.8	85	86.3
Capana07g002424	87.7	101.2	111.7	98.2	96.7	101.4	130.9	103.3	119.3	97.4	99	90.5	94.9	101.5	95.7	88	94.8	92.9	102.9	100	95.3	100	103.5	93.2
Capana10g000122	110	112.8	113.2	115.4	102.3	95.1	101.3	88.8	98.1	101.1	89.5	96.4	94.3	106.4	94.6	105.1	109.4	101.4	84.3	95.7	99.9	88.5	95.2	101.3
Capana08g001258	97.5	96.8	90.7	100	104.7	95.6	106.2	106.7	108.7	98.5	100.6	115.3	89.7	87.9	91.3	91.6	94.7	89.6	101.8	94.5	99.5	114.6	114	109.2
Capana00g003274	109.4	104.5	107.3	101.2	104.6	103.8	109.9	106.3	107.1	96.4	96.1	91.8	90.3	86.7	89.3	96.8	97.2	99.9	97.8	104.2	107	98.1	100.4	93.7
Capana02g000880	104.7	98.1	103	100.2	96.6	101.2	99.8	101.7	104.1	102.7	105	108.2	97	97.9	96.5	94.4	97.1	95.1	98.9	97.9	94.2	102.3	105.8	97.7
Capana09g002017	108.8	114.4	114.1	108.7	112.5	114.3	96.6	94.1	103.1	97.8	95.3	96.1	109.2	109.4	105.4	111.9	112.3	107.6	86.1	84.3	82.1	80.8	77.6	77.2
Capana02g001130	127.8	128.5	127.2	130.9	125	127.8	168.8	154	160.3	160.8	146	159.7	54.1	61.9	57.7	53	60.3	55.5	49.1	59	52.2	55.5	65.2	59.8
Capana06g000142	106.2	106.5	112.6	105.5	101.5	104.2	107.7	109.2	100.7	91	86.9	88.7	100.8	102	96.5	100	100	100	95.1	90.2	93.1	93.8	103.8	104.3
Capana01g000323	104.8	99.2	101.6	99.4	98.2	97.9	99.1	103.2	97.4	106.1	102.3	101.7	95.5	96.8	100.4	99.4	97	101.3	97.1	100.2	100.3	98.6	103	99.5
Capana10g002197	98	97.6	98.4	97.2	96.7	96.3	117.8	108.6	108.9	95.8	90.9	88.8	98.6	107.2	113.9	95.7	99	98.6	104.1	107.2	104.4	92.8	92.8	90.7
Capana09g000128	87.7	89.8	90	97.6	102.4	101.3	104.7	107.9	111.5	106.7	112.4	109.4	100.4	97.1	96	97.1	93.5	93.1	100.5	94.5	96.6	105.3	102.4	102.1
Capana07g002459	105	108.9	106.7	102.9	106.8	104.5	101.4	96.7	90	98.7	99.1	96.2	93.4	92.8	98.1	98.1	94.7	97.7	106	102.9	108	94.5	97.9	98.8
Capana01g002237	107.6	110.2	108.4	101	99.6	101.7	99.9	101.2	100.7	90.3	92.3	92.4	106.3	109.6	109.1	111.3	111.1	111.3	93.6	91.3	90.9	90	84.8	85.4
Capana12g000052	125.6	116.2	116.4	116.5	110.7	116.1	105.6	105.7	106.8	80.3	80	80.3	91.2	102.7	99.9	94.2	99.5	97.2	108.1	108.3	108.7	78.6	76.8	74.5
Capana00g003783	87.7	92.1	86.7	81.9	87.2	81.5	78.4	87	75.9	82.1	87.2	83	124.3	112.4	122.3	128.4	119.5	130.4	110.1	107.8	110.2	107	106.7	110
Capana03g000878	100.1	96	97.3	109.2	106.1	102.8	106.8	108.6	107.3	104.5	106.3	101	92.3	92.5	97.3	93.3	94	95.8	96.6	96.7	100.5	97.2	99.9	98
Capana03g000865	91.4	91.4	94.7	89.1	88.3	89.2	88.6	86	91.8	83	84.1	80.9	120.3	119.2	119.6	114.8	115.1	114.4	113.3	113.2	109.5	99.5	102.8	99.9
Capana02g002926	94	97.5	96.1	102.7	102	110.1	103.7	100.8	104.7	93.9	98.5	94.3	99.8	99	98.7	95.9	93.4	92.8	106.8	103	102.8	103.1	105.9	100.5
Capana02g003434	96	98.5	95.2	94.7	98.1	88.9	96.1	96.9	98.1	95.8	95.6	92.8	100.6	102.2	106.1	107.5	105.8	107.5	103.2	97.7	100.2	106	105.2	111.2
Capana07g001559	95.3	100.7	104.9	114.5	101.1	102.6	113.6	111.9	112.2	109.5	100.4	97.1	93.8	92.3	91.8	88.2	97.7	99.5	94.8	99	98.2	90.4	96.9	93.7
Capana07g000074	103	103	93.5	101.8	101.5	97.1	105.7	103.4	107	99.8	103.7	100.8	101.1	101	101	93.6	90.8	97.3	112.7	112.9	114.4	82.2	83.7	88.9
Capana01g000523	96.6	96.9	97	94.8	94.7	96.3	88.8	92.7	101	111.3	108.8	111.8	104.5	105.8	97.8	104.8	103.4	101.2	95.2	97.2	95.7	104.1	100.5	99.1
Capana02g003677	112	112.9	111.7	106.6	109.2	107.5	103.8	100.3	114.8	109.6	104.4	105.8	96.5	98.7	93.8	93.3	94.1	92.8	92.8	94.1	90.7	85.3	86.4	82.8
Capana00g004313	97.3	96.3	100.4	104.6	101.7	106	106.4	97.5	104.4	106.1	108.1	103	95.8	94.3	93.5	92.8	95.9	95.3	97.9	102.4	97	99	103.8	100.4
Capana03g003317	96.6	101.4	105	105.1	101.8	113.4	101	107.9	104.1	95.2	96.2	105.3	98.1	99.4	93.3	108.8	103.7	106	94.2	93.9	86.6	101	95.8	86.4
Capana10g001248	101.8	101.4	99.7	141.4	145.4	152.9	128.4	133.3	143.4	98.4	97.7	100.4	80.6	78.2	74.7	72.9	70.6	61.1	98.3	97.6	96.6	78.3	75.9	71.2
Capana01g002164	82.7	89.8	93.8	83.8	91.8	92.8	82.1	99.5	104.3	88	91.2	91.1	115.8	105.4	109.7	108.8	100.2	98.5	121.4	110	101.1	117.4	112.1	108.6
Capana12g002652	101.5	106.2	102.3	100	97.8	96.8	151.3	115.6	171.8	85.7	87	81.1	86.9	99.5	87.2	89.1	101.8	88.9	88.2	98.6	84	97.4	93.4	88
Capana00g002164	84.8	83.3	84.2	83.8	84.7	88.3	86.7	89.4	88.4	109	108.9	103.1	87.6	92.6	93.5	81.3	84.3	85.4	107.1	105.4	103.7	159.9	151.2	153.4
Capana02g000286	92.4	90.9	88.2	95	93.5	92.7	119.9	103.4	108.4	106.6	111.7	109.5	90.5	92	91.6	91.6	94.7	96	89.8	94.2	93.1	114.2	119.7	120.5
Capana12g000742	82.5	95.3	87.5	96.2	99.7	95.8	73.2	82.2	77.8	66	72.9	70.2	151.1	136.4	144.4	117.7	109.9	115.3	123.5	115.8	117.3	89.9	87.8	91.8
Capana06g000835	126.8	95.8	94.2	109.6	98.1	89	96.4	137.7	162.8	86.4	101.3	105.2	113.5	106	108.3	102.9	92.8	84.6	90.4	87.1	78.5	73.9	81.2	77.6
Capana03g001758	99.3	101.1	101.3	98.2	97.8	101.6	101.1	104.5	109	102.2	107	101.6	93.2	88.7	90	99.7	97.8	96.1	99	99.4	97.4	107.3	103.7	103
Capana06g000338	96.3	112.7	93.9	95.9	103.7	90.1	102.6	97.6	85.4	100.7	106.8	99.8	98.9	99.7	105.5	101.8	99.7	112.1	97	89.8	102.1	106.9	90	111.1
Capana03g003363	149.6	143.4	134.3	130.5	135.8	130.6	95.4	85.3	84.5	91.6	95.1	94.2	86.8	92.8	97.9	96.5	97.5	98.9	72.5	71.5	76.7	77	78.6	83
Capana00g004062	95.6	94.5	97.6	98.8	96.9	100	96.6	104.5	101	107.4	109.7	106.1	95.1	94.8	95.9	94	92.3	93.2	104.1	98.2	99.3	108.5	109.2	106.9
Capana07g001493	85.4	90.4	92.6	88.5	96.6	94.1	92.7	107.9	89.9	107.3	104.4	106.9	93.7	91.8	95.5	95.9	97.3	99.2	100.9	93.7	98.3	135.6	117.9	123.3
Capana00g003266	108.2	110.9	108.5	118.5	116.6	118.3	111.4	110.9	105.9	90.8	90.7	92.1	90.9	91.7	92.5	100	99.2	101	97.6	96.2	100	82.6	83.8	81.6
Capana06g000973	90.3	92.9	93	95.2	94	97.9	96.8	96.5	97.9	103	102.5	102.6	99.7	99.3	96.5	97.8	99.1	98.4	100.4	99.8	97.4	116.8	115.9	116.3
Capana05g000799	102.4	100.9	102.2	108.5	108.9	109.1	101.2	105.3	101.9	102.7	100.1	100.5	101.3	100.4	100.4	92.3	92.4	93.9	97.5	96.8	100	94	95.2	91.9
Capana06g000351	106.8	95.5	96	101.5	99.6	101.1	104.1	102.4	96.1	106.5	112.7	108.6	86.3	85.5	88.9	95.2	97.1	101.2	89.8	90.9	94.9	109.7	116.2	113.2
Capana02g002149	99.7	102.1	101.1	112.4	110.4	107.6	115.4	118.4	112.7	103.7	101.8	107.6	87.1	84.6	87.5	89.4	91.3	94.3	100.4	101.7	99	91.9	89.8	90.3
Capana01g002323	77.7	82.6	82.6	105.9	105.6	110	106.9	105.7	109.3	80.9	81.6	84.8	110.8	111.8	108.9	96.3	96.1	93.2	126.1	123	118.7	95.5	93.6	92.5
Capana03g004547	89.5	93.2	95.6	96.5	96.8	98.8	84.2	97.3	93	107.1	106.8	102.8	94.7	94.3	94.6	95	96.1	97.5	100.7	97.8	101	132.5	117.8	116.5
Capana08g001523	98.3	96	96	103	103.7	105.6	108.4	106	110.7	91.5	97.7	95.8	96.4	97.7	95.7	107.5	103	105.2	94.5	95.8	95.5	100.4	100.2	95.6
Capana00g004478	98	93.2	97.3	101.6	101.5	107.3	120.8	124.9	115.8	98.1	98.6	99.7	86.9	86.2	86.6	87.7	88.8	83.4	94.5	97.9	97.6	112.4	108.9	112.4
Capana06g001468	97.4	97.5	95.1	100.6	99.6	99.2	104	102.5	109.3	102.4	104.8	101.5	94.6	92.3	94.8	97.8	97.9	97.1	93.3	95.4	94.1	109.9	110	108.9
Capana01g000687	95.7	100.7	88.6	95.2	96.4	86.1	79.1	85.3	86.1	112	112.2	122.3	93.3	89.9	102.3	104	100.9	100.2	107.4	103.7	104.4	113.3	110.9	110.2
Capana07g000111	106.2	102.7	99.1	102.3	102.1	102.2	108.3	107.4	107.9	95.8	96.3	100.6	92	90.2	90.9	96.9	95	93.6	101.9	107.9	104	96.7	98.3	101.7
Capana09g000469	103.1	110.9	99.3	90.8	96.4	93.7	96.1	93.6	93.6	112.2	106.9	115.7	74.7	78.4	76.5	79.1	85.7	78.8	86.3	86.5	88.3	157.7	141.6	154.1
Capana08g000050	148	0	153.1	162.3	0	177.9	173.4	0	162.9	154.7	0	144.6	128	0	135.8	129.6	0	142	145.4	0	142	158.6	0	141.7
Capana02g002732	184.7	0	169.5	142.2	0	170.1	139.8	0	171.6	180.9	0	146.4	134.5	0	139.2	127.2	0	141.7	153.8	0	137.4	137	0	124.1
Capana08g000883	106.4	101.9	105.8	94.7	90.6	99.8	87.6	90.3	89.4	101.3	101.9	98.3	102.2	108.8	103.1	103.8	108.5	103.4	101	104	100.8	103.2	94.1	99.4
Capana01g003323	84.7	77.2	83.2	90	87	90.2	90.3	84	82.4	120.7	126.5	119.7	103.3	102.9	103.4	94.3	90.7	93.8	101.9	107.5	106.8	114.9	124.2	120.6
Capana12g000006	92	92	91	101.5	99.8	97.5	106.6	109.1	101.7	105.4	104.9	99.8	95.7	96.1	100.9	93.5	91.4	95.6	100.7	102.6	105.8	104.7	104.2	107.7
Capana00g000606	106.9	108.1	101.9	106.5	108.2	104.9	109.1	100.8	105.8	99.8	93.2	95.4	97	100.2	100	96	100.8	99	93.9	98.8	101.9	90.8	90	91
Capana09g000293	94.8	98.9	100.7	95.1	96.2	98.2	98.6	94.1	96.2	92.4	89	91.6	98.5	101.3	99.4	106.7	105	104.6	110.4	107.3	107.8	103.4	108.3	101.6
Capana03g002476	126.8	113.5	114.1	106.3	105	101.7	106.7	103.7	101.7	92.9	98.2	96	100.8	102.8	105.5	92.9	95	96.6	89.6	94.5	94.4	84	87.3	90
Capana05g001982	101.3	108.7	107.9	106	108.3	112.5	105.4	109	110.8	94.2	94.6	97.4	105.6	100.7	91.8	98.8	96.5	96.2	103	100.3	99.6	85.6	81.9	83.9
Capana12g000171	229.5	92.1	101	82.6	103.6	102.6	79.3	96	91.8	71.2	88.1	85.1	78	104.3	100.5	100.6	100.3	114.9	86	111.9	108.3	72.8	103.8	95.8
Capana02g002403	99.1	99.2	92.6	103.5	102.4	99.4	112.2	110.6	108.9	98.3	101.6	118.7	96.1	96.1	94.3	94.7	93.7	87	97.2	96.2	97	98.9	100.2	102.1
Capana04g001619	97.9	96.7	98.5	98.2	101.3	98.7	89.6	101.3	88.1	103	104.4	99.6	102.3	96.2	100.4	101	95.8	99.6	101.9	100.2	105.8	106	104	109.3
Capana02g001753	104.5	109	102	105.1	104.6	100	99.8	101.8	99.2	94.1	93.6	92.5	105.9	103.1	107.6	104.5	104.1	105.2	99.5	98.5	102.8	86.5	85.3	90.8
Capana04g001812	112.6	112.4	122.6	106.9	105.4	111.3	95.9	91.5	95.9	77.4	83.1	80.3	119.7	111	112.5	117	113.6	112.4	99.5	102	96.6	71	80.9	68.5
Capana08g002795	104.4	103.8	102.6	103.7	102.7	102.8	101.4	100.7	104.8	97	96.6	98.5	105	104.2	104.9	100.3	102.3	100.2	100.9	101.6	100.8	87.2	88.2	85.5
Capana05g000399	100.8	93.3	101.3	101.8	100	97.6	102.6	121.4	96.3	111.8	113.9	119	88.4	83.9	88.5	93.5	87.8	91.3	103.8	98.5	109.2	97.2	101.1	96.8
Capana08g001876	92.7	100.5	96.9	98.1	103.4	99.8	106.2	115.3	108	99.6	102	97.6	101	93.8	106.7	102.3	95.9	101	98.6	90.8	92	101.7	98.3	97.9
Capana08g001190	105.3	100.8	100	103.6	102	98.8	86.5	97.3	91.3	97.1	101.4	98.1	98.6	95.9	100.9	108.3	103.3	107.2	102	99.6	101.7	98.7	99.8	102
Capana07g000947	101.7	105.2	103.4	102.2	109.3	98.9	104.5	104	102.4	96.2	94.5	94.6	98.4	96	100	106.5	103.8	105.7	96.7	94.6	99.1	93.8	92.6	95.8
Capana08g000154	99.6	100.6	107.6	91.3	93.1	93.5	87.2	89.2	92.7	97.7	94.2	95.4	117.5	119.4	112.3	114.8	114.5	109.5	98.9	100.5	98.2	93	88.6	90.8
Capana10g000781	104.7	103.1	103.5	106.5	103.9	101	107.2	106.9	103.5	88.4	89.2	90.2	100.9	100.7	98.9	98.9	100.4	97.9	94.8	100.3	100.2	98.7	95.5	104.7
Capana04g000802	107.3	100.9	114.9	101.5	93.8	96.1	96.2	102.2	99.8	98.1	99.7	102.9	93.3	95.4	95.8	102.7	104.2	99.4	96	96.2	94.2	104.9	107.6	97.1
Capana08g000649	109.5	105.8	109.8	115.9	115.6	121	108.8	110.1	108.5	83.5	80.9	80.3	101.1	102.5	101.2	97.8	97.5	96.7	105.7	107.5	107.9	77.8	80.1	74.6
Capana00g002624	104.2	102.8	102.1	103	101.2	101.9	90.8	89.3	87.9	91.6	93.5	96	111.1	109.1	108.8	111.6	111.4	110.4	98.5	102.5	99.3	89.2	90.1	93.6
Capana12g000192	96	97.2	96	110.2	107.1	103.7	114.9	117	110.6	92.7	95.8	95.1	94.1	89.7	94.1	92.3	98.5	102.4	106.6	103.5	105.1	93.3	91.2	93.1
Capana00g003177	88.5	95.7	90.4	95.1	98.7	93.6	93.8	96.1	96.3	86.3	83.7	90.2	118	115	113.7	115	117	113.1	109.3	102.5	110	94	91.3	92.8
Capana01g003296	94.1	91.5	94.6	102.7	106.1	102.7	105.3	111.2	108.4	103	102.2	104.4	96.6	95.7	96.5	91.6	90.7	89.6	101.8	101.5	98.9	104.8	101	104.8
Capana06g000146	113.8	109.9	114.2	110.6	108.3	112.2	111.3	128.4	121.7	87	88.7	87.8	103.2	99	99.8	102.2	99.1	105.7	96.9	92.1	90.3	74.9	74.5	68.3
Capana10g000533	84.7	80.5	92.9	85.1	83.7	93.3	90.2	91.1	103.7	96.6	102.6	98.8	106.7	106.8	100.8	106.2	103.3	100.3	106.2	104.5	101	124.3	127.5	109.2
Capana00g003291	92.7	93.7	89.6	91.4	95	92.6	91.3	100.5	88.2	105.9	106	108.8	98.2	96.5	98.4	96.8	96.5	96.2	98.2	97	98.2	125.5	114.9	128
Capana03g003773	102.3	102.5	102.2	112.9	111.7	110.3	104	109.8	105.4	107.6	101.6	101.5	92.2	94	93.1	92.6	94.1	97.3	89.7	92	93.6	98.7	94.2	96.6
Capana06g002989	100.8	98.9	95	99.1	97.2	93	95.2	91.7	91.5	89.8	102	91.6	107.7	106.1	110.7	116.6	111.2	117.1	96.8	98.1	100.3	94	94.9	100.9
Capana02g003587	101.9	95.9	98.1	103.3	95.7	100.9	101.9	102	101.3	104.2	100.9	104.9	97.1	116.6	100.7	95.2	95.4	94.5	100.2	96.6	99.9	96.2	96.9	99.7
Capana09g001363	98.8	99.5	104.9	94.1	91.9	99.4	93.2	99.2	101.9	110.7	107.3	104.7	84.4	88.7	93.3	91.3	89.3	94.5	97.8	91.3	95.8	129.8	132.7	105.5
Capana01g001014	74.5	77	76	91.8	91.6	85.2	111.4	107.7	111.1	116.9	108.2	114.7	78.9	82.2	81	86.7	89	85.3	103	107	108.9	136.8	137.2	137.8
Capana00g003105	89.5	94.6	88.1	102.3	104.1	97.7	97.4	91.4	97	94.7	94.7	101	94.8	98.2	95.7	95.1	99	94	109.7	100.8	102	116.4	117.1	124.5
Capana01g003214	132.1	138.6	139.2	140.1	135.5	142.9	139.7	132.1	131.6	104.4	106.6	100.9	79.4	81.8	77.1	77.2	81.2	78.8	71.4	70.3	74.4	55.7	53.8	55.1
Capana00g002444	93.7	94.7	100.4	97.6	100.4	104.7	132.1	128.1	119.4	93.3	96	97.7	89.1	89.1	91.3	98.4	94.2	97.2	100.3	100.2	98.9	95.4	97.2	90.4
Capana02g002526	113.1	112	111.9	109.9	107.6	105.4	96.8	98.4	112.9	84.2	90.3	87.2	107.2	97.6	99.1	111.3	111.1	109.3	101.1	102.4	99.6	76.4	80.6	74.4
Capana00g002459	82.7	81.4	84	86.1	84.3	89.8	83.5	97.2	87.7	92.6	87.5	91.6	107	108.6	105.4	117	113.6	119.3	115.8	118.5	118.9	115.4	108.9	103.3
Capana06g000900	103.3	103.3	100.4	101.9	102.8	103.2	94.1	95.2	96.7	91.3	88.8	92.9	103.6	103.3	105.4	104.1	107.6	106.5	108.7	99	102.9	93	100	92
Capana08g000598	102.7	103.1	100.2	104	103.1	103.6	77.3	85	125.7	88.7	85.8	86.9	104.5	103.9	92.7	109.1	103.6	95.4	114.9	120.8	104.4	98.7	94.7	91.1
Capana03g003222	103.1	105.6	104.8	103.4	106	104.5	99.4	96.9	118	88.3	81	81.5	107.1	113.6	104.9	103.4	105.8	104.3	102.2	103.3	97.7	93.1	87.9	84.3
Capana07g001024	96.9	92.7	92.6	78.4	77.6	77.3	121.9	118.1	120.5	129.4	133.6	132.3	81.9	81.5	86.8	80	79.3	76.1	83.5	82.7	82.2	128	134.5	132.3
Capana10g001263	167.7	0	139.1	136.9	0	149.5	164.5	0	143.2	183.9	0	196	143.6	0	133.7	120.9	0	135	139.1	0	145.9	143.4	0	157.6
Capana01g000721	116.4	129	126.1	97.6	100.4	95.7	91.2	82.3	87.9	88.7	75.3	81.7	108.1	109.1	106.1	117	128.9	119.8	93.5	89.7	91.6	87.5	85.3	91.1
Capana02g002102	83.3	92.3	104.2	99.1	103.1	100	119.5	123.4	128.1	96.9	92.2	91.7	87.1	88.7	87.8	99.4	95.3	80.7	117.2	109.8	108.7	97.5	95.3	98.6
Capana05g002559	104	99.9	102.6	106.1	106.8	100.3	100.5	100.5	94	102.9	102.6	99.6	93.9	94.1	98.9	92	94.1	95.2	96.4	99.2	103.6	104.3	102.9	105.7
Capana03g002084	114.1	107.6	104	101.7	101.4	101	114.1	99.4	98.2	108.3	107.9	103.8	87.2	93.5	97.4	95.2	101.2	102.9	79.2	83.3	88.5	100.2	105.6	104.2
Capana01g004118	144.7	164.3	181.3	123.7	115.5	132.8	111.6	100.6	121.3	97.6	106.1	90.1	83.5	85.5	83.6	97.3	92.6	89.1	72.6	65.8	53.9	69	69.6	47.8
Capana08g000343	112.5	109.3	117.6	107.8	103.5	102.8	91.5	101.3	101.2	89.5	90.2	88.7	106.7	101.5	100.5	107.1	102.7	100.2	96.5	102.5	98.8	88.3	89.1	90.1
Capana06g002301	78.3	85.3	226.3	104.2	95.3	87.6	111.5	99.5	88.9	131.6	133.9	94.8	82.2	81.1	58.3	83.8	86	64.2	90.4	93.7	76.5	118	125.2	103.5
Capana01g000673	128.6	118.1	116.8	108.1	113.6	112.9	92.5	108.7	119.4	90.2	97.7	96.7	95.4	84.3	88.3	98.8	92.9	93.4	93.9	91	88.2	92.4	93.7	84.4
Capana02g001893	84.6	82.5	78.7	98.3	97	101.1	111.3	114.3	107.4	101	95	102.8	82	77.5	81.2	107.3	110.5	111.2	110.3	115	111.3	105.3	108.2	106.4
Capana12g002833	93.5	91.2	93.3	89	89.5	90.3	103.4	102.1	102.2	103.9	103.6	104.8	94	94.3	93.3	96.2	100.4	96.5	99.8	100	98.4	120.2	118.9	121.1
Capana12g001178	96.3	97	94.7	101	98	100.7	102.4	101.8	104.6	94.5	92.2	94	97.3	98.3	102.8	110	108.1	104.8	106.4	108.7	103.2	92.2	95.9	95.2
Capana01g001419	94.9	91.4	90.2	96.4	94.1	95.8	106.3	102.8	109.7	103.3	96.2	98.3	98.4	117.5	98.2	100.6	100.9	101.8	104.8	105.8	107.2	95.3	91.4	98.8
Capana03g004217	92.6	90.4	88.4	92.8	98.8	97.4	94.6	92.4	90	113.5	111.8	110.5	90.2	85.8	86.2	102	101	102	98.3	100.1	104	116.1	119.7	121.5
Capana12g002813	107.6	103.9	112	93.3	94.2	92.1	98.8	101.3	101.6	89.4	89.9	95	109.5	100.3	108.4	101.5	98.4	95.4	103.8	103	100.3	96.2	109	95.2
Capana12g002273	116.5	130.2	0	124.6	144.4	0	126.8	138.6	0	142.1	134.8	0	177.8	165.2	0	177.3	160.5	0	158.8	157.2	0	176.2	169.1	0
Capana07g000075	106.5	110.7	100.7	96.4	104.8	94.2	77.5	82	72.2	96.6	99.8	98.3	105.4	102.9	110.2	102	94.7	100.1	123.7	121.9	131.4	91.9	83.2	92.9
Capana08g000664	88	96.1	91.4	94.7	94.7	96.3	78.1	92.4	85	95.5	93.4	98.3	112.7	106.9	109.2	105	101.5	100.5	113.7	108	107	112.3	107	112.2
Capana05g002241	88.8	89.6	86.1	91.2	92.6	104.4	92	116.5	101.8	116.3	98.2	98.1	98.8	92.2	86.1	91.1	89.8	92.6	124	118.5	120.2	97.8	102.6	110.5
Capana08g000209	76.5	72	68.1	94.5	95.2	93.9	107.5	108	108.4	117.9	124.5	122.3	70.6	67.8	66.6	99.3	97.6	98.5	99.2	99.6	103.6	134.4	135.3	138.5
Capana09g002401	73.6	80.2	77.7	97	97.9	99.9	108.2	111.5	106.8	117.9	116	114.9	72.7	77.3	78.7	102.9	102.4	102.2	101.6	98.1	99.4	126.1	116.6	120.4
Capana03g001430	105.3	105.8	97.7	101.6	96.5	94.5	102.8	93.7	87.2	88.2	90.3	85	101.2	100.9	106.8	105.3	110.2	113.1	103.6	103.1	112.9	92.1	99.5	102.9
Capana03g003513	119	118.2	119.5	99.6	99.1	97.6	93.2	89.6	98.3	85	84.8	86.8	101.6	103.6	101.5	113.1	115.4	110.3	106.6	105	104.7	82	84.2	81.3
Capana12g000241	99.5	93.7	93.3	107.2	99.9	95.2	82.4	82	67.6	105.2	88.3	85.7	97	106.9	104.8	102.6	104.7	111.4	105.3	125.8	132.1	100.9	98.8	109.8
Capana03g004610	98.3	97	97.7	92.5	94.2	91.8	82.8	82.9	97.4	109.9	112.8	108.9	89.3	94.2	93.2	113.7	107	102.5	93.2	88.7	89.4	120.4	123.2	119.1
Capana06g000336	104	96	100.7	98.8	101.2	100.1	94	96.2	90.1	99.7	103.6	103.4	91.8	90	94.6	94	92	93.8	102.2	99.3	101.8	115.6	121.7	115.5
Capana06g000734	108.3	106.8	103	111.6	112.6	114.7	99	95.4	97.7	97.1	95.7	97.3	103.3	96.6	93.4	91.5	98	94.3	97.5	100.6	103.1	91.5	94.2	96.5
Capana11g002390	113.7	116	109.9	102.6	100.7	97.7	92.6	93.8	104.4	92.7	92.2	91	99.1	97.7	95.9	107.5	109.4	105.7	98.9	98.5	98.1	92.9	91.7	97.4
Capana06g001736	104.5	101.8	108.4	103.5	101.7	100.5	100.7	102.8	108	91.9	88.6	89.3	102.1	103.7	100.8	110.7	110.5	106	98.6	98.8	97.8	88	92.1	89.2
Capana02g003444	91.6	91.2	102.6	91.8	97.1	101.7	107.7	114.9	105.1	108.6	108.4	104.4	100.6	99.6	99.2	90.5	92.6	93.9	91.5	94.1	90.9	117.7	102.1	102.2
Capana02g000308	103.1	129.1	124.3	104.7	104.2	105.6	97.7	99.7	105.2	85.7	87.1	88.5	104.2	96.5	92.7	107.4	96.4	101.8	107.3	100.4	98.4	89.9	86.6	83.6
Capana09g000955	88.6	88.4	93.3	93	93.1	93.8	92.9	84.5	84.9	95.9	96.6	95	107.8	110.7	105.3	109.7	109.9	116.1	104.4	104.3	104.6	107.8	112.5	107.2
Capana10g002384	101.8	100.2	102.2	116.1	118.7	114	99.4	92.5	89.8	97.9	97.6	101.2	99.7	98.9	97.3	100.1	100	102.4	96.4	96.3	98.1	88.5	95.8	95
Capana02g001438	82.9	90.7	81.9	83.8	94.6	85.5	80	90.6	79.5	86.7	90.5	82.2	124	112.1	129	135.3	122	135.1	105.5	100.5	103.9	101.9	99.2	102.9
Capana01g001657	90	91.1	62.9	125.6	121.2	128.1	104	107.7	111.8	100.7	98.4	122.1	71.8	73.9	63.8	132	122.4	114.9	91.5	93.5	95.7	84.3	91.8	100.8
Capana09g001192	100.3	107.9	117	95.4	100.6	105.7	145.5	117.3	109.5	98	96.7	98.4	99.9	103.5	101.2	102.9	109.1	106.1	79.6	85.5	81.8	78.3	79.4	80.3
Capana05g000431	71.3	70.7	72.1	98.5	93.6	95.9	108.7	105.5	101.8	124	121.3	123.1	61.9	59	57.3	97.1	104.2	103.6	102.4	105	102.5	136.1	140.8	143.7
Capana01g003349	94.8	99.1	93.1	95.1	97	94.6	96.7	93.3	91.9	96	94.2	97.4	97.5	101	99.7	107.5	110.9	110.2	98.8	98.4	100.7	113.7	106.1	112.2
Capana02g003574	89.8	88.4	102.4	95.9	90.7	87.8	90.8	105.5	100.2	114.8	105.6	95	84.4	89.6	92.6	98.9	99.7	104.6	101	95.8	99.9	124.4	124.8	117.5
Capana05g002095	111.8	95.5	93.5	103.2	102.3	104.8	100.4	119.2	104.1	82.7	91.4	85.4	82.6	84.7	77.5	91.7	91.1	91.8	157.2	142.1	173.3	70.4	73.8	69.5
Capana06g001170	145.1	157.3	0	178.9	170.7	0	166.2	150.7	0	140.5	161.6	0	140.3	140.9	0	127.3	131.7	0	156.2	146.3	0	145.5	140.8	0
Capana02g002522	106.3	99.3	108	102	101.2	103.5	96.3	101.9	93.1	95.4	97.2	90.2	98.9	102.1	101.6	99.8	99.6	100.3	103.5	103.4	105.3	97.9	95.2	98
Capana01g003522	98.1	96.8	94.2	98.5	98.7	92.8	95.2	94.1	88.4	94.5	93.1	94.7	97.7	98.6	98.4	106.1	104.3	110	107.5	109.3	109.6	102.4	105.1	111.8
Capana08g000179	102.5	104.8	96.1	105.9	102.1	99.9	117.8	107	114	92.4	91.1	96.3	97.8	100	92.3	96.1	106.3	96.9	95.6	96.9	97	91.8	91.8	107.4
Capana04g002783	84.3	87.2	89.5	122.1	126.3	131.1	116.7	127.9	128.5	118.2	115.6	121.2	80.8	78	74.9	97.7	91.4	88.9	93.8	90.7	85.1	86.3	82.9	80.9
Capana09g001184	75.8	89.1	82.8	85.2	92.7	93.8	87.7	93.5	96.9	124.5	103.6	109.5	87.3	95.6	97.7	106.9	113.8	91.4	111.8	106	108.8	120.7	105.8	119.1
Capana02g002017	97.2	102.3	100.8	104	104.4	100.6	106.2	98.2	106.1	108.2	116.9	116.4	98.9	87.9	92.3	90.2	88.6	84.5	94.4	94.2	92.6	100.8	107.3	106.8
Capana10g002327	108	104.2	103.4	108.3	102.7	103.9	108.9	111	109	103.1	96.9	103.3	93.4	95.5	94.6	95.2	94.4	92.5	93.3	98.8	94.8	89.7	96.5	98.5
Capana08g002610	111.3	108.2	108.1	96.6	99.2	95.7	91.6	92.4	92.7	91.7	92.2	90.4	108.8	107.5	107	108.5	108.6	115.7	95.8	98.7	99.4	95.6	93.1	91.1
Capana08g001794	99.6	95.5	98.9	110.5	111.5	111.2	114.2	112.9	109.6	110.4	114	115.5	85.8	85.3	87.7	87.5	88.2	87.2	93	92.7	91.3	98.9	100	98.5
Capana02g003305	108.7	109.7	104.7	99.3	98.4	98.6	82.1	91.7	91.6	91.5	98.1	92.7	100.4	101.6	103.5	109.4	105.3	107.9	97.3	90.3	92.1	111.4	105	108.9
Capana03g004141	89.1	93.1	86.1	101.6	104.7	104.9	112.7	126.5	123	131.8	134.3	135.6	86.3	79	78.1	83.8	81.8	84.3	88.7	82.1	87.1	106	98.6	100.9
Capana03g000761	103	91.1	99.1	96.5	90.7	95.4	101.2	103.3	96.5	104.7	109.2	110.6	98.4	94	93.2	95.6	92.5	94.6	101.5	102.8	98.2	99	116.3	112.5
Capana02g002196	102.8	104.5	99.7	99.8	98.4	98	99.5	104.1	106.5	99.5	98.9	98	102.8	100.4	101.1	103.5	100.5	98.8	99.5	100.2	102.8	92.6	92.9	95.1
Capana12g001449	101.2	102.1	99.7	108.5	104.3	104.9	94	97.1	96.5	86.1	83.5	83.4	107.8	108.5	109.5	104.6	106	106.2	109.1	109.2	109.6	88.7	89.4	90.2
Capana07g000073	106.6	109.3	104.2	100.4	100.5	102.4	101.3	98	105.7	97.6	99.6	99	95.7	98.4	97.4	98.4	95.5	94.8	111.6	109.9	110.5	88.4	88.7	86
Capana02g000325	81.3	76	81.8	96.2	87	86.9	109	97.7	104.4	98.2	99.4	98.4	84	87.2	79.5	104.1	110.2	107.1	109.9	113.2	111.9	117.3	129.5	129.9
Capana03g002830	106.8	95.1	100.2	94.4	91.8	95.1	104.6	92.8	95	114.5	106.3	110.4	90.2	99.4	94.6	87.6	101.1	97.9	88.7	99.2	88.9	113.2	114.3	118.1
Capana05g002312	96.1	104.6	102.5	95.1	101.5	94.8	99.8	106.3	95.4	101.9	107.4	102.4	94.7	94.2	101.5	102.3	88.8	99.6	91.3	86.2	96.9	118.7	111	106.9
Capana05g000507	67.6	69.1	102.7	87.7	85.3	96.2	95	92.8	104.5	125.3	134.8	107.8	86.6	91.8	90.5	86.1	88.8	88.5	96.7	92.6	91.6	155	144.8	118.2
Capana08g000342	97.6	101.1	97.3	99.9	101.8	100.1	107.8	108.6	108.6	104.5	101	106	95.1	93.9	91.8	95.9	95.4	92.6	96.9	96.8	97.8	102.4	101.3	105.6
Capana00g000428	141.1	140.8	126.1	133.9	127.7	135.6	88	107.8	104.4	87	93.6	94	85.7	83.5	79.4	133.8	116.7	124	71.1	71.2	72.4	59.4	58.6	64.1
Capana00g004113	102.4	115.9	101.7	93.4	99.9	91.7	90.3	98.5	91.3	92.8	93.8	89.2	103.4	96.7	104	104.3	99.3	104.1	108.7	98.7	108.7	104.7	97.2	109.2
Capana01g001358	103.5	103.1	104.2	105.4	103.4	104.9	99.9	95.9	95.8	97.8	96.9	96.8	100.3	107.8	103	99	96.1	98.1	103.7	105.9	104.5	90.4	91	92.8
Capana06g000018	67.6	76.7	71.8	76.1	80.3	78.5	98.2	103.3	99.4	82.4	84.1	83	112.7	113.5	109	106	106.4	104.2	122.6	111.9	117.3	134.4	123.8	136.8
Capana03g004234	99.4	100.4	102.2	116.3	113.9	115.6	113.9	116	115.8	106.9	103.7	102.9	92.2	92.5	91.8	85	87	85.5	95.4	97.5	102.3	91	88.9	83.8
Capana05g001829	98.7	100.6	110.1	107.5	101.9	110.9	100.2	93.6	98.8	90.1	90	89.5	100.6	103.1	104	97.8	98.3	95.1	107.6	109.8	107.1	97.5	102.7	84.5
Capana05g000821	91.5	99.9	93.5	96.3	95.1	94.2	119.7	104.7	125.1	99.9	94	98.9	93.8	92.9	92.7	97.7	115.3	99.2	95.8	95	94.9	105.2	103.1	101.4
Capana12g002068	96.5	96	91.1	93.5	87.7	92.5	88.2	84.9	88.2	91.3	93.1	91	114.1	114.9	111.6	104.5	107.5	108.5	106.9	108.6	106.1	105	107.2	111.1
Capana04g000333	113.6	109.5	111.9	105.2	102.9	109.5	89.4	94.8	92.8	117.5	115.1	115.9	88.7	89.9	86.7	85.3	85.6	86.4	93.9	99.6	89.3	106.5	102.7	107.4
Capana05g000414	103.9	101.3	95.8	93.4	90.7	90.2	98.8	96.5	104.9	97	98.6	101.2	97.4	101.4	94.3	99.9	100.3	99.3	96.2	96.4	97.3	113.5	114.9	116.9
Capana04g000489	83.5	73.8	91.9	83.2	75.1	89.2	104.9	107.6	109.5	130.2	137.6	121.5	83.1	75.2	80.6	72.8	66.2	74.3	83.5	77.4	83.5	158.8	187	149.6
Capana03g001767	120	114.4	130.4	130.1	123.5	132.3	99.3	104.3	106.9	99	94.7	93.8	93.6	95.2	90.1	88.4	94.5	87.3	89.2	95.1	85.4	80.4	78.3	73.9
Capana08g002048	97.4	98.5	99.9	93.9	96.2	96.5	89	94.9	93	89.8	88	89.5	112.6	112.2	117	100.2	101.2	96.6	115.1	111.7	110.3	102	97.2	97.2
Capana02g002919	81	73.2	74.4	79.9	81.5	75.7	83.7	96	76.8	114.6	123.1	112.6	95.3	85.5	94.9	93.5	85.5	87.2	105	96.5	105.7	147.2	158.6	172.7
Capana06g003059	92	90.3	97.3	111.3	107.2	110.2	124	119.1	126.1	100.9	100.4	109.9	100.9	103.3	94.9	84.6	87.8	84	100.3	101.9	96.6	86	90	80.8
Capana10g000325	94.2	90.5	91.6	92.8	95.7	94.8	100.9	108.8	106.1	90.8	101.1	97.8	100.6	92.9	98.1	102.4	95	97.5	102.8	98.8	102.3	115.4	117.1	111.7
Capana03g003842	107.2	107.3	109.4	97.5	95.6	100.6	93.6	90.5	91.1	89.9	89.2	91.5	101.2	101.9	99.9	117.6	120.9	117.3	95.1	98.5	96.4	97.9	96.2	93.8
Capana03g000326	106.5	100.2	113.4	97.8	95.9	97.4	99.9	104.3	98.9	99	99.6	101.7	93.6	92.5	87.4	95.5	98.4	94.8	106	106.7	105	101.7	102.6	101.5
Capana05g001875	112.7	111.6	120.9	110.5	109.1	110.8	107.6	102.6	100.5	89.8	88.6	83.4	100.2	102.2	101.2	97.8	100.4	95.5	103	105	118.1	78.5	80.4	69.6
Capana01g000414	108.1	105.4	102.6	107	105.6	110.6	95.2	90.8	91.3	94.6	96.1	97.6	104.2	102.2	104.5	102.9	103.6	102	95.7	99.6	97.9	92.3	96.6	93.4
Capana07g000536	83.7	85.1	85.9	88	87.7	85.3	82.1	80.4	94.4	93.6	88.2	94	111.4	114.6	108.4	109.5	112.9	102.7	107.7	108.1	105.8	124.1	123.1	123.4
Capana06g001869	114.3	111.8	108.8	110.7	104.7	106.1	99.1	100.5	100.8	86	84.1	86.9	103.3	97.7	102.9	103.3	103	104.1	98.5	113	104.1	84.7	85.2	86.4
Capana01g003613	95	97.3	100.1	97.8	102	101.8	100.3	101.8	105.3	95.4	93	95.2	117.9	100.3	100.8	93.7	91.4	92.3	102.4	107.2	105.5	97.5	106.9	99.1
Capana03g001607	102.7	104.5	105.2	105.8	102.1	105.9	99.8	94.1	88.8	99.9	97.1	99.6	100.3	105.6	107.9	94.7	99.9	96.7	101	99.2	98.8	95.9	97.6	97
Capana02g002479	100.9	96.1	112.6	102.6	115.1	104.5	104.2	84.4	97	78.4	58.4	76.3	109.7	109.2	107.4	107.8	107.3	102.3	103.1	107.2	97.7	93.3	122.3	102.1
Capana01g000530	100.2	98.7	103.5	107.1	102.8	110	88.3	87.7	95.6	86.5	83.1	86.7	111.9	114.8	107.4	113.8	115.4	108.5	106.5	108.4	104.5	85.7	89.3	83.8
Capana08g001319	105.7	107.3	110.4	90.1	95.9	93.4	96.2	98.9	97.9	81.4	80.5	76.8	116.8	112.8	115.5	116.1	111.6	115.8	108.1	106.2	107	85.6	86.8	83.1
Capana05g002539	112.4	112.5	113.2	103.6	104.3	100.6	83.5	99	92.3	86	89.4	89.1	111.7	107.5	109.9	120.8	107	113.1	95.5	93.8	96	86.5	86.4	85.8
Capana01g003876	101.3	101.9	99.9	102.1	104.3	102.7	103.5	105.3	105.3	98.8	99	97.9	98.2	99	98.4	99.2	99.5	101.4	102.5	99.8	100	94.4	91.2	94.5
Capana09g001956	118.6	109.4	115.6	127.1	117.6	124.5	111	107.8	114.5	101.7	101.6	103.9	87.7	92.1	84.4	92.5	92.2	90.5	83.1	92.9	86.2	78.3	86.3	80.4
Capana12g002517	97.9	102.4	95.5	91.5	100.5	93.1	102.2	107.1	101.8	84.5	90.4	84.6	164.2	110.6	144.5	94.6	106.9	103.1	82.7	91.4	89	82.4	90.8	88.4
Capana00g004556	111.5	163.7	0	125.7	147.4	0	127.4	179.9	0	122	144.1	0	173.7	153.8	0	157.5	132.3	0	175.9	149.2	0	206.2	129.7	0
Capana10g000007	94	102	93.2	94.2	103.2	97.2	100.2	97.2	103.3	108.1	102.1	108.4	95.6	92.5	94.6	102.8	102.8	102.4	93.1	96.1	92.9	112	104.1	108.1
Capana02g000667	121.1	121.4	119.6	106.1	109.3	113.1	102.6	102.1	106.7	97.9	93.7	97.6	89.7	91.1	91.3	115.1	109.8	106.8	90.4	91.8	89.5	77	81	75.2
Capana00g003269	98.8	99.7	97.8	100.2	103.3	97.9	97.8	98.1	88.5	100.6	96.9	104.3	98	102.5	100.2	106.8	105.7	96.6	101.6	99.7	101.9	96.3	94	112.6
Capana00g000367	106.5	102.6	122.2	110.1	117	107.6	107.4	110.4	109.5	87.3	82.4	87.9	88.3	98.9	89.8	112.2	95.2	100.8	98.3	100.9	105.8	90	92.6	76.5
Capana10g000821	97.6	100	105.4	97	96.7	97	105.4	104.5	99.3	100.8	96.2	101.3	92.5	90.7	92.3	99.4	104.1	99.8	97.5	100.4	97.6	109.7	107.3	107.4
Capana08g002850	111.2	117.6	112.1	110.9	113.6	108.8	103	99.8	108.3	86.2	83.3	83.5	108	109.1	106.1	107.5	106.5	106.8	94.8	93.7	92	78.5	76.6	82.3
Capana05g002500	88.2	94	86.2	95.9	95.6	89.6	84.2	91.2	72.8	110.7	105.6	109.4	92.7	95.8	97.8	103.4	100.7	103	96	99.6	103.2	129	117.4	138
Capana12g001194	101.7	100.1	102.7	100.6	100.5	104.1	94.1	90.5	91.7	109	105	104.4	94.2	99.5	94.7	94.4	97.9	94.6	102.6	105.5	103.6	103.4	100.9	104.3
Capana08g002023	100.2	91.5	146.2	104.2	97.1	101.1	60.4	61.4	65.6	126.1	132.8	121.3	90.2	81.6	66.8	104.5	99.5	95.5	102.3	97.7	101.1	112.1	138.3	102.4
Capana08g002745	75.6	92.1	83.6	85	90.4	83	61.4	79.4	68.5	109.9	97.9	103	101.8	102.8	106.8	98.1	98.9	101.1	114.5	107.5	113.2	153.8	131	140.8
Capana10g002385	93.9	92.2	91.3	103.6	97.5	100.8	101.4	97.3	100.5	103.7	107.8	107.1	92.7	96	93.2	97.1	97.3	96.1	99.6	100.2	99.3	108	111.6	111.8
Capana01g001577	155.2	168.9	149.1	106.4	119.1	114	93.3	67.5	85.9	60.3	57	65.8	121.5	142.5	129.9	98.6	105.6	102.1	103.1	90.6	90.5	61.5	48.7	62.7
Capana05g000833	151.1	119.8	130	104.7	109.2	104.1	99.6	102.7	106.1	86.3	94.1	86	87.9	89.8	91.2	95.9	102.6	98.6	90.2	98.5	95.3	84.4	83.3	88.7
Capana03g001353	119	106.5	108.6	104.1	92.7	94.5	101	100.2	97.4	81	83.6	84.7	119.7	124.4	125.1	115	120	117.6	86.6	94.8	93.1	73.6	77.9	78.9
Capana02g001498	109.9	117.2	115.5	97.1	102.8	92.9	85.5	105.5	86.7	90.5	92	95.8	102.1	96.4	105.9	108.1	100.4	112.3	124.6	105.5	107.2	82.2	80.3	83.8
Capana10g000187	99.7	103.1	103.2	113.9	104.3	102.1	101.3	91.6	93	102.1	97.1	96.3	94	97.7	94.4	93.6	98.3	98.4	94	99.1	99.7	101.4	108.7	113
Capana01g000337	117.9	122	115.3	104.2	105.2	101.3	116.4	113.1	114.7	98	96.9	95.6	93.5	90.5	96.5	90.7	90.8	97.2	95.9	94	92.4	83.5	87.4	86.9
Capana01g001648	109.7	109.9	108.3	106.2	108.3	109.2	106.9	103.3	100.6	103	99.3	100.8	99.7	99.1	100.2	95.9	100.5	101	94.7	94	94.9	83.8	85.5	85
Capana02g003289	91.7	89.3	89	94.5	93.4	94.5	101.9	101.2	101.6	113.3	116.4	120.6	95.7	88.2	89.8	87.4	89.5	88.7	97.9	96.8	96.6	117.7	125.2	119
Capana12g000704	106.5	108.9	104.8	84.1	84.1	89.5	90.5	94.2	107.3	72.2	72.4	83.6	131.5	124.4	116.2	127.2	124.2	111.3	104.7	107.5	100.9	83.2	84.3	86.4
Capana00g003565	101.1	104.6	101.5	104.7	100.9	101.6	100.7	102.2	100.9	98	99.4	98.9	99.4	97.7	98.7	98.5	100.4	102.8	99.4	96.6	98.8	98.2	98.2	96.8
Capana08g002063	109.2	105.6	106.7	97.6	96.1	95.3	116.3	123.2	119.1	97.6	100.4	103.6	103.8	102.7	105.3	98.6	99.9	99.1	93.8	90.7	92.1	83.1	81.4	78.9
Capana03g000790	95.3	99	85.7	90.4	92.1	88.5	92	88.6	90.3	103.6	103.3	107.8	114.3	100.3	105.1	103.1	113.4	103.7	87.1	86.9	94.3	114.1	116.4	124.6
Capana00g003796	99.7	97.5	100.7	91.4	91.7	89.9	110.2	110.4	111	81	89.4	81.9	106.7	102.1	104.7	117.6	113.6	119.7	101.5	104.8	100.2	92	90.4	92
Capana06g001732	86.6	93.7	94.9	97.3	97.2	99.3	86.6	100.3	93.9	109.8	102	107.4	106.6	105.2	102.9	97.5	94.9	96.7	99.4	96.2	96.5	116.1	110.5	108.3
Capana12g002313	100.9	98.1	98.5	105.7	105.4	107.9	109.6	112.1	112.1	104.2	104.5	106.5	92.2	92.9	92.6	91.3	90.9	91.7	94.3	95	92.1	101.9	101.2	98.6
Capana06g000080	121.7	114	115.4	107.9	113	110	100.2	96.9	94.4	91	91.5	88.8	102.6	108.6	108.7	111.1	119.9	130.5	90.2	74.3	77.4	75.4	81.8	74.9
Capana01g000865	116.3	132.6	109.4	100.7	111.9	117.2	95.5	96.9	102.2	83.3	83.6	86.5	96.8	93.8	95.2	106.6	96.3	103.9	110.4	97.7	98.5	90.4	87.2	87.1
Capana05g002535	119.3	115.1	113.8	115.1	101.3	106.3	80	82.2	75.5	100.9	96.1	93.8	108.6	113.2	114.7	104.8	108	112	89.1	92.8	94.7	82.3	91.3	89.2
Capana09g002323	117.1	118.4	120.3	111	112.2	109.7	107.3	116.1	106.5	89.8	88.6	88.3	98.9	97.1	97.9	124	121.6	120.3	85.1	80.6	87.7	66.9	65.3	69.3
Capana08g000956	90.3	94.9	94.3	96.4	97.2	95.4	88.3	83.4	88.3	96.2	98.7	92.6	102.7	97.3	98	104	102.8	103.8	108	100.9	110.2	114.1	124.8	117.3
Capana01g002411	100.8	104.6	99.9	99.8	104	98.4	91.9	94	94.1	89.6	90	88.8	112.1	109	113.7	122.6	122.3	123.5	96.3	94.3	94.9	87	81.8	86.7
Capana07g001997	118.1	110.1	103.3	103.4	103.7	102.8	94.9	98.6	99.1	93.6	89.4	89.9	105.7	107.1	108.6	100.7	102.2	104	96.2	99.2	98.7	87.4	89.7	93.6
Capana07g002065	107.9	106.9	107.2	102.9	108.9	107.2	97	91.3	98.2	92.1	89.7	91.8	113.4	109	120.4	105.5	103.5	101	93	106.3	89.8	88.2	84.4	84.5
Capana07g001923	84.7	126	101.8	82.1	90.3	94.6	99.9	98.6	101.2	102.1	107.2	107.6	102.7	85.6	94.1	105	97.7	98.3	106.5	96.9	98.1	116.9	97.7	104.5
Capana01g001123	94.3	91.4	91.4	107.2	100	93.6	104.4	104	99.4	115.9	116.8	112.7	96.5	99.3	102.8	89.6	92.1	97	94.9	102.3	102.6	97	94	100.5
Capana05g000871	98.5	97.7	97.1	107.8	103.4	101.3	102.7	99.3	102.4	112.6	106.1	99.6	96.3	99.6	105.7	92.1	97.2	101.1	93.3	97.1	95.2	96.6	99.6	97.7
Capana07g000107	93.8	93.8	99.1	85.4	89.8	89	135.5	103.5	84.8	78.3	82.8	69.4	87.9	88.8	92.3	111.9	118.1	133.8	111.9	118.7	131.2	95.5	104.4	100.5
Capana02g000952	115.6	157	143.7	97	94.8	94.9	94.1	89.4	105	94.5	98.9	95.1	108.2	111.9	95.2	88.4	79.1	85.5	98.9	83.4	87.9	103.3	85.5	92.7
Capana09g001102	92.6	88.5	96.9	109.2	107.9	102.7	119.8	126.7	119.8	89	94.5	90.6	92.2	74.2	92.8	102	99.3	98.9	95.7	97	95	99.5	112	103.3
Capana05g002203	135.7	137	137.3	100.9	100.1	105	113.7	111.6	96.5	83.1	85	83.7	106.6	105.9	107	103.8	108.9	106.1	88.4	85.3	93.9	67.8	66.3	70.4
Capana06g001007	88.2	89.3	89.7	92.6	96	94.5	87.2	91.8	91.1	104.4	100.1	103.2	101.8	98.5	99.3	100	101	98.4	100.5	101.2	101.2	125.2	122.2	122.6
Capana00g002919	107.2	107.2	92.1	99.7	103.5	99.5	109.4	100.5	121.9	89.8	89.6	85.3	110.3	112.8	113	97.4	100.7	97.1	97.2	96.8	97.5	89	88.9	93.5
Capana02g001264	98.1	97.9	88.6	91.9	96.9	85.7	90.5	94.4	89.5	96.2	100.3	102.6	104.4	92.1	97.9	101.4	106	107	100.1	106.4	104.9	117.3	106	123.8
Capana06g000161	92.5	93	98.6	88.1	90.1	91.2	89.3	93.5	90.6	102.9	104.2	103.2	99.5	99.5	96.2	98.4	98	99.3	100	101.5	100	129.3	120.2	121
Capana00g003043	89.5	91.3	91.2	94.9	96.7	94.4	98	97.9	100.4	111.5	110.6	111	91.8	96.4	91.7	92.9	94.7	91.5	102.1	98.4	99.5	119.3	114	120.2
Capana00g003213	103.7	101.5	100.8	101.4	97.2	93.2	102.7	108.1	101	96.6	96.8	99.1	96.1	94.4	97.4	101.8	102.4	104.7	102.2	98	98.9	95.5	101.7	104.7
Capana07g001557	97.8	81.3	93.1	111.1	112.4	114.6	111.8	99.8	109.6	98.7	74.9	64.4	89	110.8	122.9	93.5	89.5	76.3	98.3	141.2	134	99.6	90.1	85.1
Capana08g001599	93.6	111.4	121.4	92.8	98	96.2	204.3	100.9	118.3	91.4	91.3	91.8	81	104.1	98.9	79	103.8	99.7	76.5	97.2	86	81.3	93.3	87.7
Capana08g001461	106.2	105.1	100.3	105.6	99.4	104.1	103.7	104.8	114.8	84.3	88.1	89.4	111.1	108.5	106.4	104.5	100	97.9	97.9	98.1	93.3	86.7	96	93.8
Capana06g000936	88.5	88.5	86.3	83.3	86.4	82	85.1	85.8	97.9	110.4	105.3	107.5	99.5	102.2	96.9	99	102	100	100.5	102.3	97.8	133.6	127.6	131.5
Capana01g002514	97	98.6	95.8	103.4	96.6	99.8	109.5	110.6	105.6	105.6	101	113.1	93.3	93.6	92.5	92.1	92.9	89	94.8	97.8	94	104.3	109	110.3
Capana09g000193	119	121.9	118.9	122.7	123.4	122.5	55.2	63.2	65.9	87.2	89.4	87.1	97.9	97.6	94.6	103.9	102.6	100	115.1	110.6	112.8	99.1	91.4	98.2
Capana00g004664	99.9	107.3	101.6	99.2	99.7	97.7	109.8	104.9	99.1	92.9	89.6	90.7	101.8	98.5	102.8	103.7	102.6	109.5	100.4	104.9	105.4	92.2	92.6	93.2
Capana08g001414	96.4	91.2	96.7	101.5	100	107.4	109.2	111.5	113.9	101.7	97.6	100.1	96.7	115.4	94.7	91.6	86.8	89.5	104.1	102.3	104.2	98.8	95.2	93.4
Capana05g002177	102.9	121.2	124.3	105	110.4	103.1	104.8	90.4	104	97.6	83.1	98.6	98.4	101.4	96.1	95.3	95.4	96.1	96.3	104.4	92.9	99.8	93.8	85
Capana12g001722	91	92.6	95.6	94.7	90.2	97.7	97	100.8	91.3	124.8	127.5	123.7	86.3	89.1	87.3	86.9	88.9	84.8	93.6	94.4	93.3	125.9	116.5	126.3
Capana07g001782	0	135.7	136.7	0	143.2	143.8	0	125.5	146.8	0	146.9	145.2	0	158.7	158.9	0	156.8	155.7	0	157.6	145.1	0	175.7	167.7
Capana10g001406	80.5	71.1	88.5	84	78.7	88.9	76	76	97.4	83.3	78.5	89.2	115.5	119.7	107	120.8	126.2	109.5	114.5	120.3	104.5	125.3	129.5	115.1
Capana03g001652	112.8	104.4	116.4	104	91.9	98.2	97.7	109.8	101.5	97.1	108.8	87.8	102.3	93.4	110.8	96.9	95	99	99.8	107.2	104.7	89.4	89.5	81.7
Capana06g001002	95.2	100.5	99.6	108.9	112	112.9	94.7	103.7	102.5	92.4	98.5	91.5	100.4	100	100.6	98.9	96.5	98.4	108.6	94.4	100.6	100.9	94.3	93.7
Capana08g002129	92.9	95.9	105.9	102.3	105	118.2	105.3	111.3	104.1	91.2	98.4	94.4	105.8	106.7	101.4	107.7	94	101.2	106.4	101.3	93.5	88.4	87.6	81.4
Capana03g001927	95	102.6	107.7	97.9	104.4	104	93	109	106.9	89.7	84.9	88	110.8	102.8	108.1	102.5	98.9	97.2	111.5	105.5	106.9	99.6	91.8	81.2
Capana02g000850	95.3	106.7	105.5	97.5	103.5	103.8	102.8	128.1	122.1	88.6	90	87.7	113.8	94.2	103	105.8	94.9	94.4	99.5	101.4	100.6	96.7	81.1	82.8
Capana08g001525	102.7	94.6	102.1	100.8	95.4	100	89.1	85.2	98	72.4	85.4	93.4	128.6	123	108.4	124	119.4	105	103.7	104.9	97.1	78.6	92.1	96
Capana10g000429	103.4	115.1	103.6	97.3	95.7	98.4	107.5	100.7	99.8	100.8	93.2	94.5	104.9	99.8	109.8	91.3	93.7	93.1	102	104.4	103.2	92.9	97.5	97.8
Capana11g002315	109.5	110.3	105	101.1	103	100.1	102.4	98.4	102.2	103.7	105.9	104.2	91.4	93.7	92.1	96.4	94.4	96.8	92.9	92.1	93	102.7	102.3	106.6
Capana00g003106	53.2	68.9	63.2	69.8	82	75.3	83.4	87.5	83.5	146.6	130.3	132.8	60.1	75	72.4	68.9	83.3	80.5	93.6	97.8	103.8	224.3	175.2	188.5
Capana12g000148	154	165.8	0	145	161.9	0	138.5	141.7	0	159.8	155	0	137.9	130.1	0	140.6	136.6	0	156.5	149.1	0	167.8	159.8	0
Capana01g001682	103.1	96.3	102.7	99.3	96.9	105.1	99.9	100.9	106.5	103.3	103.8	102.9	95.7	96.5	90.7	98.9	99.9	100.4	93.1	94.1	89.2	106.7	111.7	102.5
Capana03g002242	102.1	101.9	101.3	96	97.2	99.6	95.4	89.6	91.6	88.6	94.4	92.5	112.4	114.6	112.4	129.4	126.9	127.8	98	101.2	96.1	78.2	74.2	78.7
Capana04g002407	100.6	93.9	89.8	102.8	102.7	106.2	107.9	109.8	109.9	118.7	119.9	123.4	85.9	89.1	83.5	87.1	83.7	87.2	95	94.5	91.7	102	106.3	108.4
Capana08g000304	168.2	162.5	145.1	103.5	102.2	107.2	79.3	83.8	85.7	75.6	80.4	82.3	101.6	96.6	104.8	96.6	98.7	99	100.1	98.9	100.9	75.1	76.9	75.1
Capana10g000035	96.8	105.6	79	97	100.8	84.2	134.2	119.1	165.1	93.6	90.8	90	92.1	92.9	94.5	101.6	105	93.3	89.2	92.3	89.1	95.5	93.4	104.7
Capana08g001733	115.4	118.1	105.6	107.9	112	103.6	90.7	92.2	78.7	86	88.3	86	112.8	103.8	115.8	110.2	106.4	114.6	95.2	98.1	106	81.9	81.1	89.6
Capana02g002069	87.3	87.4	74.9	98.6	95.2	90.6	105.9	108.3	105.9	137.1	132.8	153.1	84.8	89.3	75.3	81	80.7	74.6	95.5	95.9	92.3	109.7	110.3	133.5
Capana12g002879	101.8	109	97.6	94.6	95.2	95.6	87.6	83.4	86.9	106	104.5	112.3	100.3	99.9	98.9	103.3	104	101.9	95.7	98.2	94.7	110.8	105.8	112.1
Capana12g002146	91.7	96.7	95.1	109.7	106.9	102.6	145.8	82.6	86.6	100.1	99.4	90.9	84.3	95.6	104.3	78.3	108.8	109.8	94	103.3	105.6	96.1	106.8	105.1
Capana01g002619	117.6	115.6	106.3	100.6	102.3	95.8	112.3	111.7	114.6	94.5	93.3	94.8	101.2	100.2	106.6	119	115.7	117	82.7	86.3	87.8	72.1	74.9	77.1
Capana08g002758	102	101.4	98.3	94.5	97.2	93.7	110.5	108.2	114.4	101.5	101.9	99.4	90.3	90.6	92.3	94.8	96.5	94.1	95	94	99.7	111.4	110.3	108.1
Capana07g000375	82.4	95.5	86.2	87.6	99.1	92.7	92.2	102.1	90.1	102.4	98.7	101.4	99.9	94.9	104.4	91.2	89.9	96.5	119	113.8	113.3	125.3	105.9	115.5
Capana05g000755	98.6	98.6	106.1	97.4	98.7	99.8	96.1	110.1	111.3	106.6	102.8	99.4	90.1	90.9	91.3	94.6	93.6	91.4	100.1	96.1	95.9	116.4	109.1	104.7
Capana09g000346	113.3	120.8	110.9	107.6	109.7	104.4	105.9	105.2	100.4	93.4	102.1	96.2	103	96.7	107	94.7	95.2	95.8	99	91.9	101.1	83	78.3	84.1
Capana08g002144	115.8	118.6	128.6	123.5	128.2	125.6	123.8	117.7	124	119.3	109.8	112	75.1	81.6	79.9	75.9	82.2	82.4	81	86.5	79.5	85.5	75.6	67.9
Capana10g000224	85.2	77.8	82.4	98.2	88.2	92.7	93.7	88.6	90.7	120.2	136.2	130.9	108.4	99.5	106	98.8	104	96	98.2	102.2	101.3	97.3	103.4	100.1
Capana00g001716	117.6	103.7	104	107.4	99.4	95.5	106	99.8	102.5	86.6	83.7	86	100.8	112.5	110.8	98.6	107.1	106.2	97.4	101.7	100.8	85.5	92.1	94.3
Capana02g001558	102	99.1	94.4	95.1	97.1	93.9	92.3	91.5	88.8	88.7	90.6	91	106.7	103.5	108.7	106.2	101.5	104.7	108.8	108.9	110.2	100.2	108	108.3
Capana01g003780	95.4	91.6	95.2	104	96	99.6	100.9	96.8	98.1	99.3	105.7	98.8	92.1	100.2	97.2	94.8	103.5	101.6	98.5	102.4	100.3	115	103.6	109.2
Capana06g002107	97.4	97.8	98.8	94.9	96.1	96.8	101.3	103.3	101.2	96.5	95.4	94	98.4	98.4	98.7	101.6	100	101	99	101.2	101.8	110.9	107.7	107.7
Capana02g001052	90.9	89.4	86.8	100.9	98.6	98.4	106.6	97.5	103.5	117.2	115.5	117.3	86.6	85.6	89.2	84.2	87.8	85.3	93.3	101.7	100.7	120.3	124	118.9
Capana01g000104	96.9	101.9	98	99.9	104.8	104.4	95.9	101.8	92.9	79.9	81.8	83.1	117.2	115.5	113.3	118	108.8	115.3	100.1	96.9	100.4	92.2	88.6	92.5
Capana10g001723	96.5	96.1	96.8	103.8	96.8	97.5	112.8	105.6	107	100	108.6	106.8	93	95.9	95	97.1	98.2	95.6	95.4	94.9	97.4	101.3	103.9	103.8
Capana07g001807	99.9	101.9	82.8	104.6	108.7	93.9	96.5	98	91.4	98.8	100.9	93.9	97.4	96	106.5	95.9	93	103.6	101.3	98.5	110.3	105.6	103	117.7
Capana03g001087	106.2	108.3	104.1	99.3	119.4	91.1	97.1	134.6	89.3	98.7	129.5	97.3	95.2	69.3	95.3	97.3	76.1	101.2	102.5	73.8	106	103.6	88.9	115.8
Capana03g001811	104.4	105.3	100.8	98.7	103.5	98.2	92.6	92.9	89.5	105.5	105.4	104.7	95.1	96	98	102.7	102.3	102.4	95.2	91.3	98.5	105.7	103.2	108
Capana02g001556	108.3	105	107	104.6	103.9	106.1	93.5	94.2	92.1	98.7	95.8	96	106.6	105.9	108	101.6	101.8	103	95.5	94.9	93.8	91.3	98.4	93.9
Capana01g002948	97.6	103.5	89	108.8	112.7	117.3	109.6	108.9	100.4	88.1	88.3	84.7	94.1	89.1	89.9	91	88.4	93.1	110.6	110	121.6	100.1	99.2	104
Capana01g001826	112	98.9	101.3	102.7	101.2	96.3	105.9	97	90.2	102.1	101.3	102.4	94.3	107	108.3	94.2	97.3	100.3	96	98.8	102.3	92.7	98.5	98.8
Capana04g000659	103.2	109.5	108.2	100.7	106.7	107.7	95.4	91.4	85.5	110	109.2	106.2	94.6	90.9	97.7	95.6	96.2	98.1	95.8	95.1	95.3	104.8	101.1	101.3
Capana03g000756	107.1	104.5	104.9	105.7	104.8	104.6	118.3	112.7	111.4	93.8	94.7	96	93.3	97	95.8	97.7	98.5	100.5	98.8	99.5	98	85.4	88.3	88.9
Capana01g001997	97.6	100.6	99.4	97.5	97.9	95.2	105.1	103.2	107.6	102.6	101.5	101.4	100.1	102.8	102.4	96.8	96.7	97.9	98.2	97.4	96	102.3	99.8	99.9
Capana00g004285	86.5	96.6	93.4	89	94.2	93	98.1	106.5	96.6	105.2	108	103.2	96.1	94.5	91.4	99.2	93	102.5	106.5	96.3	103.5	119.4	110.8	116.4
Capana01g000961	99.5	100	101.3	100.3	99	104.4	90.5	89.2	91.3	104.8	104.2	100.8	99.5	98.2	98.5	99.6	97.6	97.3	95.6	97.5	98.1	110.2	114.4	108.3
Capana03g002498	100.4	99.7	99	93.5	94.6	94.3	114	119.3	117.3	104.2	103.5	104.2	89.1	87.6	89.4	92.8	91	93.7	90.9	90.3	91	115.1	114.2	111
Capana06g000226	101.1	100.2	99.2	101.5	99.8	99	119.3	106.7	112	94.8	94.8	99.2	99.6	100.9	97.8	91.9	97.2	94.3	95.8	104.6	100.7	96	95.8	97.9
Capana10g001080	110.4	113.2	110.9	104.3	125.1	117.5	101.5	96.7	101	84.6	84.3	87.8	128	112.6	117.5	98.2	97	95.3	96.1	95.9	93.8	76.9	75.1	76.2
Capana03g000612	111.1	107.2	113.7	109.4	111.9	103.8	100.2	88.4	100	90.6	88.3	95.4	110.4	107.4	103.4	103.6	104.5	100.1	96.3	102	98.6	78.5	90.3	85
Capana02g003611	94.6	94.9	88.8	99.8	105.6	98.8	110.3	113.1	115.8	105.9	105.4	108	88.3	87.3	89.5	94.7	90.2	86.2	99.8	99.2	98.3	106.6	104.3	114.5
Capana02g000339	100.4	100.5	106.2	103.8	100.6	105.8	110.2	100.3	106.2	95.3	93	93.6	94.6	96.8	96.6	100.4	106.5	99.8	96.9	97.6	92.9	98.3	104.6	98.9
Capana03g004196	88.9	81.8	102	109.6	104.4	117.9	109.3	91.3	112.1	106.6	139.2	119.5	87.9	98	89.1	90.1	78.9	82.3	91.9	87.4	82.5	115.6	118.9	94.5
Capana11g002212	113.6	107.1	108.9	108.5	102.2	101.3	107.9	102.3	105.8	97.3	94.5	91.2	97.8	102.4	103.5	98	103.9	103.9	90.8	97.6	99.2	86.1	89.9	86.2
Capana11g001428	109.3	109.3	105.2	104.1	94.3	97	91.8	92.8	91.6	95.4	89.8	97.6	102.8	102.4	102.9	104.9	112.4	107.2	98.9	105.3	97.9	92.8	93.7	100.6
Capana09g001518	114.9	121.6	119	104	107.8	109.8	113.7	106.9	97.4	87.1	86.5	88.2	98.1	96.6	94.8	101	104.9	108.9	97.3	97.9	97.6	83.9	77.8	84.3
Capana06g000240	0	155.6	159.6	0	157.4	146.6	0	139.3	148	0	139.6	135.5	0	141	152.8	0	178.7	175.2	0	156.1	149.4	0	132.3	133
Capana12g000287	188.5	0	149.7	178.3	0	147.5	164.4	0	144	129.3	0	126.7	141.2	0	182.6	151.9	0	172.4	139.9	0	147.8	106.5	0	129.3
Capana04g001242	102.9	100.4	104.1	105	101.7	109.2	119.7	117.8	108.7	95.9	96.3	92.3	103.9	104.2	106.6	96.7	97.5	99.4	93.7	96.7	96.9	82.2	85.4	82.8
Capana06g002294	92	94.6	91.7	99.4	100.7	99.5	100.8	89.7	105.5	104.2	99.3	103.6	86.5	93.1	85	94.9	95.3	96	99.9	103.5	98.1	122.3	123.8	120.7
Capana12g002500	113.6	118.2	113.1	118.8	106.1	104.4	99.3	97.8	100.5	93.9	93.2	96.9	99	100.5	100.8	99.6	105.6	102.7	93.8	98.6	97	82	80	84.7
Capana06g002959	115	109.2	111.1	105.8	105.2	101.3	100.1	107.3	100	87.6	87.3	87.1	109.3	107	107.6	98.1	97.3	101.1	99.6	102.5	100.3	84.4	84.2	91.5
Capana07g000484	100	88.3	115.5	95.6	91.5	109.8	94.3	100.1	91.4	109.4	102.3	109.1	93.9	97.7	91.9	99.3	102.6	96.9	96.6	99.9	91.5	110.9	117.7	93.9
Capana09g000762	0	179.3	191.4	0	204.2	219.7	0	204	192.7	0	187.1	181.2	0	105.1	104.1	0	115.7	114.9	0	104	94.8	0	100.7	101.3
Capana06g000366	102.7	109.4	109.9	98.9	100.1	105.2	76.2	83.1	85.6	95.6	91.7	90	101.2	99.1	95.8	104.6	108.1	104.6	116.4	112	112.4	104.3	96.5	96.4
Capana06g001136	105.6	108.7	100.6	98.2	96.5	93.1	105.8	104.5	95	105.3	104.3	106	92.6	89.2	91.6	88.7	91.3	93.4	95.8	96.8	101.9	108	108.7	118.4
Capana12g001691	95	102	98.8	110.5	117.8	123.6	98	102.3	100.3	103.1	102.8	98.7	96.1	91	92	97.2	92.7	92.1	95.8	95	96.1	104.4	96.4	98.5
Capana08g001540	70	73.4	76.7	73.1	74.1	78.9	97.2	100.3	79.6	73.6	79.2	74.9	121	121.6	116.9	137.5	133.6	136.9	116.2	111.6	112.1	111.4	106.2	124
Capana08g000040	99.6	101	102.6	117.7	112.1	103.6	89	101.9	95.5	101.2	98.8	97.1	94.4	92.8	99.8	103.7	97.2	102.4	93.5	99.4	98.6	100.8	96.8	100.4
Capana10g002424	95.2	95.1	91.4	96.8	94.5	90.2	90.7	90.8	88.7	90.8	87.1	101.9	112.9	114.6	110.1	109.4	110.9	108.4	115.3	118.1	117.9	88.8	89	91.4
Capana02g001555	81.5	78.1	76.6	75.9	73.8	68.4	93.4	94.1	84	148	150.4	165.4	88.4	91.4	93	87.6	88.3	83	91	89.6	86.3	134.3	134.3	143.3
Capana00g003785	174.3	174.9	0	146.9	179.4	0	219.9	138.1	0	145.6	152.2	0	132.3	135.3	0	130	135.8	0	112.3	156.7	0	138.8	127.7	0
Capana12g000537	105.2	104.6	103.1	115.2	112.9	110.1	100.8	104	91.7	108.5	101.7	105.4	90.8	90.4	90	99	101.9	102.7	89.5	89.2	95.9	91	95.3	101.1
Capana03g004339	106.5	110.4	120.1	108.5	103.8	119.4	91.9	94.8	96.5	69.3	62.7	53.6	124.7	126.6	128.2	133	138.8	139.4	98.8	100.8	95.8	67.4	62.1	47
Capana07g002146	102.9	106	104.4	124.2	120.3	116.4	110.3	123.1	116.9	83.4	82.7	89.7	107.6	102.8	96.8	98.1	95.2	95.5	99.3	94.4	96.7	74.2	75.6	83.6
Capana01g002325	91	90.9	95	103.9	100.2	102.9	110.4	102.8	106.9	103	102.7	102.1	97.4	100	93.2	92.2	95.9	95.1	104.2	105.3	104.3	97.9	102.1	100.4
Capana02g001944	90.6	90.8	92.8	100.8	96	99.5	108.6	103.7	107.1	117.9	115.3	113.4	86.3	89.3	89.2	94.7	101	95.8	92.1	96.4	95.5	108.8	107.5	106.8
Capana06g001969	94	98.9	91.2	102.3	105.6	97.1	83	94.8	92.2	87.5	93.7	91	107	106.3	106.5	107	102.3	106.4	113.3	104.4	110.6	105.9	94.2	105.1
Capana08g002334	72.8	71.7	70.9	101.6	110.6	108.7	156.7	179.9	179.8	110.5	108.9	109.8	70.4	69.3	67	76.3	68.1	71.4	100.7	85.9	87.3	111.1	105.4	105.1
Capana01g000498	99.9	97.3	95.7	89.4	89.9	86.6	82	82.9	79.1	86.2	86.9	89.3	119	123.7	124.7	122.2	117.8	127.5	107.2	108.7	104	94.1	92.8	93.2
Capana12g000302	121.6	116	127.3	119.8	123.8	129.3	150.3	132.6	122.6	101.1	110	119.8	81.9	86	84.6	79.9	77.3	77.5	78.6	81.5	75.6	66.7	72.8	63.3
Capana05g001264	100	113.2	105.4	107.1	110	113	116	117.5	126.3	94.4	87.6	95.5	96.9	101.9	94	94.9	90.4	90.1	98.9	97	94.5	91.8	82.2	81.2
Capana02g000833	112	109.4	96.6	97.4	91.3	90.8	93.7	93.3	96.9	103.8	106.7	117.4	100.2	100.2	95.3	101.1	103.6	99.1	97.5	99	99.9	94.3	96.4	103.8
Capana00g004806	99.1	101.5	96.6	98.7	98.1	95.3	96.9	97.8	105.3	98.6	96.7	99.7	101.8	100	97.4	100	96.8	93.4	98.9	101.8	101	105.8	107.1	111.3
Capana10g002317	96.9	92.2	96.4	101	96.1	98.6	96	92.7	96.3	93.2	92.6	93	106.4	108.4	107.9	107.4	109.1	108.4	105.4	110.7	104.9	93.8	98.2	94.5
Capana01g001952	83.8	88.2	91.4	94.4	102	100.8	105.8	111.5	112.8	111.8	117.8	119.7	88.6	85.4	81.5	94.5	89.6	94	95.2	87.8	87	125.9	117.6	112.9
Capana04g001613	112.4	118.9	121.7	94.5	94.8	100.6	91.4	112.3	91.9	95.8	88.6	87.7	101.1	96.9	102.4	104.1	102.2	102.8	100.4	98.7	102.8	100.4	87.6	90.2
Capana07g000669	120	115.8	117.8	115.2	109.3	110.8	79.2	88.5	81	76.3	81.1	76.8	130.7	130.8	130.6	110.3	106.9	112.2	92.1	94.4	96	76.2	73.1	74.8
Capana02g002361	110.4	150.8	124.2	97.1	109.5	99.1	102.4	89.5	94.9	90.4	86.4	94	98.5	91.1	100.9	99.2	94.1	97.2	98.2	94.3	100	104	84.3	89.8
Capana06g002892	0	182.9	166.8	0	137	145.4	0	148.4	137.5	0	155.8	138.1	0	144.3	156.6	0	140.8	155	0	149.8	158.4	0	141	142.1
Capana02g003095	92.7	90.4	92.6	101	96.6	101.5	111.1	102	105.8	104	107.9	108.1	99.4	98.9	95.2	96	98.3	94.3	92.6	100.1	96.4	103.1	105.8	106.2
Capana00g000465	130.9	129	132.2	142.5	137	134.7	124.2	120.4	128.3	74.3	78.6	70.5	77.3	79.2	78.7	114.4	111.8	115.9	73.7	76.6	75.4	62.6	67.4	64.4
Capana01g002653	103.3	105.8	103.2	126.3	110.6	113.9	98.7	100.2	106.8	88	89.7	91.5	95.2	92.7	89.7	95.9	98	92.7	109.8	110.8	111.6	82.9	92.1	90.6
Capana12g000173	98.2	96.1	99.8	92.4	92.5	90.8	101.2	106	107.7	108.8	109.6	109.1	87.5	88.7	88.5	103.4	98.6	101.4	103.9	97.2	98.1	104.6	111.3	104.6
Capana00g003657	92.8	97.1	94.4	96.7	93.6	92.8	93.2	95.4	94.8	94.9	94.3	90.1	98.7	97.7	95.3	99.8	98.4	100.8	106.8	111.3	118	117.1	112.1	113.8
Capana11g000130	121.6	112.2	128.5	105	106.8	108.5	110.2	114.6	110.3	88.9	90.2	82.9	95.4	95.4	96.4	92.9	94.1	92.8	97.5	101.2	97.6	88.6	85.5	83.1
Capana03g004641	91.2	90.7	86	99	96.5	94.2	106	102.8	98.8	109.7	111.5	106.6	86.4	89.5	89.6	92.2	91.3	95.9	104.3	104.1	108.7	111.1	113.6	120.1
Capana00g002203	108.6	110.5	105.3	115.3	119.5	114	124.6	125.4	128.3	78.8	77.9	95.6	99.6	93.9	95.5	94.5	91.2	92.1	102.5	104.5	93.5	76.1	77.2	75.7
Capana07g000249	109.3	112.8	115.4	114.8	115	119.5	100.4	91.1	94.2	89.5	89.1	90.8	105.7	106.8	105.2	101.8	105.9	100.8	101.4	103.5	101.8	77	75.8	72.2
Capana12g002614	114.3	101	100.2	104.7	100.3	100	112.4	93	101.5	98.5	98.9	99.5	85.7	98.6	96.1	94.7	105.6	104.7	88	98.1	97.2	101.7	104.5	100.8
Capana03g003924	98.6	100.7	104.9	95.5	102.9	99.4	99	103.9	99.1	92.6	100.3	96.4	99	95.6	94.8	106.1	101.8	103.5	104.5	99.4	100.9	104.7	95.4	100.9
Capana07g002357	116.5	110.2	103.2	102.9	102.9	103.5	103.6	103.3	111.8	96	99.3	98.6	98.3	95.8	96.7	89.4	92.2	89.7	89.7	93.9	95.7	103.4	102.4	100.7
Capana07g001814	99.3	95	90.2	104.8	103	95.7	105.6	106.3	96.7	109.2	109.7	108.5	88.9	85.9	91.9	90.7	91.7	94.8	92.4	95.1	101	109	113.3	121.2
Capana01g004366	105.1	103	100.9	102.1	103	101.6	85.5	89.8	87.3	103.3	102.1	103.5	105.3	107.4	106.3	105.3	102.5	103.2	95.2	95.1	95.6	98.2	97.2	101.6
Capana02g002296	79.6	86.2	87.9	79.2	86.4	86.7	94.3	88.6	85.8	104.9	104.5	105.2	121.8	113.7	113.5	89.1	99.3	93.2	91.2	93.7	92.1	139.9	127.5	135.6
Capana00g003366	96.6	99.7	98.2	98	97.6	97.7	101.1	103.2	102	96.3	95.3	95.8	109.2	107.7	109.3	103	102.2	101.2	101.8	102.1	104.2	94	92.2	91.5
Capana00g001211	120.7	113.9	119.4	104.5	104	103.9	81.3	90.7	91.1	92.4	97.4	97.4	98.6	101	99.7	110.3	103.9	103.8	104.4	104.6	104.7	87.8	84.5	80.2
Capana07g001287	104.8	99.4	103.3	98	98.1	96.3	93.4	82.5	88.6	95.2	93.7	95.6	109.8	120	114.1	106.6	110.7	108.7	98.7	99.8	99.3	93.4	95.9	94.1
Capana08g001935	102.5	105.8	107	100.3	103.1	99.5	129.6	114.7	123.2	86.5	88.2	86	95.5	96.9	96.6	96.8	99.5	101.2	100.3	103.3	100	88.4	88.5	86.5
Capana05g001020	100.7	101.2	104.4	93.9	93.1	94.1	94.4	102	97.7	103.5	100	97.9	89.3	94.8	93.9	100.9	102.9	101.9	100.1	99.4	100.5	117.3	106.5	109.5
Capana03g000177	97.5	100.9	103.4	99.1	98.4	105.2	100.4	106.4	99.9	106.5	103.9	102.8	89.5	88.3	93.5	96.6	94.8	95.9	97	95.1	95.4	113.5	112.2	103.8
Capana04g000331	105.6	96.5	96	107.5	98.5	97.8	102.7	112	121.1	98.7	103.1	107.2	99	93	91	99.1	102.8	93.9	96	93.4	93.5	91.3	100.8	99.5
Capana11g000872	63.9	70.9	74.8	104.4	109.5	105.5	110.4	115	111.1	123.5	117.5	112.4	64.9	64.9	71.3	108.4	101.2	103.2	108.7	109.6	110.9	115.7	111.4	110.7
Capana05g001515	95	97.4	110.5	98.3	97.6	99.5	110.1	103.7	102.8	98.4	101.4	93.7	93.5	96.3	91.7	98.3	101	105.4	101.7	106	100.1	104.8	96.6	96.3
Capana09g000225	126.3	137.6	126	100.3	99.4	101.2	85.6	89.3	92	106.3	98.2	97.8	103.8	102.5	99.3	99.9	101.9	99.1	88	86.2	89.4	89.9	85.1	95.3
Capana11g000237	88.2	92.4	88.4	93.7	96.7	96.2	106.4	102.6	112.3	103.8	97.5	98.6	99.9	100.5	100.2	99.8	101.7	100.3	99.3	101	96.9	108.9	107.6	107
Capana06g002616	102.3	106.7	111.5	91.9	95.8	101.5	82.1	74.1	73	81.3	77.2	72.4	145.4	153.5	157.8	126.1	127.2	130	93.8	90.5	84.7	76.9	75	69.2
Capana02g002668	87.8	94.6	99.1	86.7	94.4	106.6	91.2	98.9	106.4	105.6	110.6	116	98.7	92.2	91.8	108.3	99.9	98.1	97.2	92.6	84	124.5	116.6	98
Capana09g000715	107.6	107.5	108.3	101	111.1	93.5	93.9	97.4	89.6	96.4	95.2	89	99.1	104.5	111.6	105.1	110.3	112.8	100.9	92.7	101.9	96	81.2	93.3
Capana08g002723	82.4	89.4	95.2	85.2	84.7	92.6	79.2	76.6	95.5	93.4	91.3	89	108.8	105.3	107.5	110.4	124.2	115.3	107	104.2	97.7	133.6	124.4	107
Capana12g002854	90.2	90	92.4	105.8	107.2	97.5	99.4	95.7	103.2	103.4	109.9	107.3	98.5	103.1	102.8	95.9	92.9	93.1	99.7	98.5	99.5	107	102.6	104.3
Capana02g002976	113.9	113.1	106.4	115.8	112.2	109.1	112.3	111.8	104.5	89.7	85.6	91	93.6	98.9	99.8	110.1	110.8	109.2	86.5	90	93.2	78.2	77.7	86.7
Capana04g001980	113	100.1	105.4	106.6	102.4	101.7	87.3	94.6	92.1	107.5	100.6	105.5	99.7	96.7	93.1	98.9	103.9	98	95.1	97.2	102.4	91.9	104.3	101.7
Capana12g002311	96.5	100.2	100.3	94.6	94.6	92	92.9	87.6	81.4	88.9	88.7	83.9	107	112.6	110.8	135.6	145.1	147.2	98.6	91.8	98.9	85.9	79.4	85.7
Capana05g000396	96.4	93.6	91.5	90.5	91.3	86.5	100.3	93.6	91.2	103.6	99.6	100.7	106	110	114.3	99.5	105.7	106.3	108.2	106.2	107	95.5	100.2	102.5
Capana02g000506	109.3	104.7	106.7	102.9	101.4	100.6	101.7	96.3	94.5	98.9	99.1	96.5	94.4	98.4	94.6	101.6	106.2	108.9	98.1	94.6	103.9	93.2	99.3	94.3
Capana05g001385	110.5	109.9	117.3	120.9	120.7	129.8	118.4	117	118.4	128	124.3	143.6	77.7	79.9	72.4	79	78	71.1	74.8	76.3	64.6	90.7	93.8	82.9
Capana10g000217	99.9	107.3	98.3	96	100.2	93	92.5	90.5	87.2	89.5	92.6	90.1	114.8	105.8	110.7	119.9	118.6	122.3	94.1	90.7	99.1	93.2	94.1	99.2
Capana06g003000	110.5	111	91.4	103.1	105.6	92.3	106.9	105.6	95.3	91.1	95.6	99.7	97.3	96.3	102.3	106	100.1	114.1	96.4	94.7	97.1	88.7	91	107.7
Capana01g001931	104	106.2	116.2	114.1	114.5	116.1	115.8	110	114.5	91	94.2	86.9	88.4	92.5	89.3	89.2	90.9	87.6	104	102.6	100.4	93.6	89.1	89
Capana08g002297	89.5	90.3	92.3	96.3	91.1	94	101.3	95.6	94.1	108.3	113.5	108.4	90.3	88.1	92.5	92.6	90.9	91	100.3	107.4	107.6	121.4	123	120.1
Capana02g003468	114.1	126.5	120.6	99.8	98.2	100.1	80.9	97.8	90.4	92.2	86.3	92	108.7	102.9	107.4	109.6	97.3	104.4	108	100.6	107.3	86.6	90.4	77.9
Capana04g000066	76.2	84.3	85	79.7	85.1	86.3	74	80	84.1	132.3	130.7	132.8	85.9	86.1	82.5	100.8	91.9	92	98.5	91.2	89.9	152.6	150.7	147.4
Capana03g000295	92.1	83.5	102.7	91.1	88.1	99.1	102	98	102.6	113.6	113.4	106.8	102.6	106.9	96.3	85.3	87.2	88.8	100.7	103.4	92.6	112.5	119.6	111.1
Capana08g001312	97.7	99.4	104.3	107.6	105	109.4	88.2	95.5	93.6	93.7	92	91.5	104.3	107.3	121.2	98.2	95.5	93.6	108	104.5	95.4	102.4	100.9	91.1
Capana05g000543	94.1	98.5	98.3	86.7	89.9	92.2	105.9	89.1	101.6	92	88.5	96.5	110.8	112.5	107.4	113.3	119.1	108.8	99.6	104.5	97.7	97.6	97.8	97.5
Capana03g003720	73.4	77.6	70.2	93.1	91.9	86.5	101.9	100.8	98.9	123	118.3	119	81.9	82.6	75.7	94.1	96	94.7	101.5	102.3	107.8	131.2	130.5	147.2
Capana04g000028	93.3	100.3	102.7	104.2	107.4	101.8	96.6	115.1	114.8	102.2	108.6	111.9	92.8	89.3	88.2	95.7	91.1	92.9	99.9	87.8	88	115.3	100.5	99.8
Capana01g000839	87.8	74.4	88.9	91.5	76.8	89.3	87.7	84.8	90.1	114.2	119.3	108.4	89.7	98.6	92.1	99.4	101.6	102.6	86.2	94.2	89.5	143.6	150.4	139.3
Capana12g000510	100.2	96.7	95.6	98.7	98.6	94.5	101.5	96.2	102.3	98.5	99.5	95.9	98.3	98.2	96.8	99.3	102.6	103.4	97.9	98.9	102	105.6	109.2	109.3
Capana06g002303	94.3	74.1	90.9	96.9	90.6	97.3	99.3	115.2	98.2	111.6	144.6	109.5	88.2	77.5	94.5	93.1	76.9	97.6	101.6	91.4	96.8	114.9	129.7	115.1
Capana07g000713	89	92	88	101.4	100.1	111	122	144.6	157.9	114.6	115.9	96.1	97.8	90.1	92.3	91.3	87.8	88.4	91.4	84.3	79.9	92.5	85.2	86.4
Capana03g003930	108.6	125.4	107.7	122.1	134	108.9	124.6	119.4	127.3	105.3	73.2	111.7	103.8	98.5	102	83.1	92.9	82	93.5	94.9	96	58.9	61.7	64.3
Capana11g000088	96.7	99.5	98	95.8	99.6	99.4	101.9	114.2	114.8	116.1	113.2	112.8	89.6	89.1	85.4	95.6	91.8	94.7	96.1	91.7	91.8	108.2	100.9	103.1
Capana01g002916	70.2	82.3	80.4	68.9	80.6	76.9	80.3	88.9	87.3	103.4	103.1	101.7	96.5	100.1	99.5	112.5	110.9	111.3	114.7	106.2	112.6	153.5	128	130.4
Capana04g001738	98.7	107.2	103.1	103.7	101.1	108.9	101.9	100.5	104	106.1	95.4	101.8	97.3	99	96	97.4	101.2	95.6	98	97.1	95.7	96.9	98.5	94.8
Capana03g003512	114.6	107.2	118.3	99.5	94.7	103.4	89.5	93.6	88.3	86.7	91.1	83.9	109.6	109.5	107.6	114.2	114.8	117	107.8	109.8	106.6	78.2	79.3	74.9
Capana03g000191	107	97.1	106.8	108	110.3	110.6	89.3	91.5	83.6	96.1	92.9	90.7	100.4	106.8	108.2	97.7	99.3	95.2	109.5	104.5	104.5	92.1	97.5	100.3
Capana05g002425	96.5	113.9	103.5	84.3	101.7	89.7	84.3	88.4	87.8	107.3	83.5	96.1	118.7	105.8	114.8	105.1	118.5	110	113.2	98.8	108.5	90.6	89.4	89.6
Capana03g000536	108.8	104.4	102.4	116.8	104	104.3	116	119.8	110	98.6	100	83.7	90.7	98.3	97	92.8	88	109.8	90	94	102.7	86.3	91.5	90.1
Capana10g002203	97	100.5	98.8	95.7	98	100	115	104.5	111	93.7	99.8	96.1	97.2	90	94.6	95.7	99.4	98.3	99.8	103.4	99.6	105.8	104.4	101.5
Capana01g000378	89.6	94.8	93.5	143.6	140.5	111	99.2	101.1	111.6	88.5	89.1	95.3	97.5	96.2	100.4	89.6	89.2	87.3	97.6	94.7	99.9	94.3	94.4	100.9
Capana04g000524	93.7	79.8	90.1	95.6	90.2	93.4	104	112.8	110.2	109.3	102	110.6	92.4	95.6	92.1	95.5	99.6	93.9	94.3	99	95.8	115.2	121.1	114
Capana03g000280	96.3	103.6	98.2	93.4	106.6	98	89.3	89.1	94.1	109.7	105.9	112.5	91	92.9	88.3	97.2	99.9	99.1	104	97.4	97.8	119.1	104.7	112.2
Capana09g000727	101.9	93.1	91.8	108.9	100.6	103.4	95.9	103	99.1	114.5	106.9	113.4	94.2	94.2	92.9	89.8	94.4	91.7	91.1	97.7	93.8	103.6	110.1	114
Capana02g002207	115.9	109.9	109.6	106.2	98.7	101.8	91.2	91.3	83.8	68.6	75.3	72.2	140.4	130.2	134.5	108.2	118	124.1	94.5	95.5	95.7	75	81.1	78.3
Capana03g001024	92.6	92.1	95.7	92.9	92.5	96.8	99.7	99.1	99.2	108.3	106	107.1	96.6	98.2	95.4	95	95.3	94.6	97	96.7	97.5	117.9	120.1	113.7
Capana03g000746	99.1	112.1	98.6	96.8	103.5	94.2	98.9	104.9	100.9	85.4	91.2	83	106.4	97.6	111.8	112.5	100	112.7	110.7	101.3	105.7	90.1	89.3	93.1
Capana11g000953	95.9	96.2	94.9	121.5	115	114.6	89.4	93.4	92.4	81.9	85.1	86.3	90.1	88.2	88.6	123.1	122.5	123	109.5	107.7	107.3	88.7	91.9	93
Capana01g001780	104.1	103.6	102.9	98.4	102.6	99.1	96.5	100.4	98.8	95.2	94.6	95.6	102.3	102.4	102.8	112.3	108.7	111.5	92.3	91.8	92.4	98.9	95.9	96.9
Capana06g001144	91.2	82.5	96.7	88.4	82.3	93.2	73	69	76	98.3	90.3	96.1	111.8	120.4	108.4	108.2	117.6	108.3	107.4	111	104.7	121.7	126.9	116.7
Capana11g000141	111	114	112	115.5	120.2	119.5	115.9	126.4	110.4	88.9	87.4	86	97.5	100.5	100.7	84.4	79.1	85.6	108.9	105	110.8	77.9	67.5	75.1
Capana06g000049	0	119.6	125.5	0	119.9	121.1	0	110.3	116.8	0	119.7	122.5	0	194.4	197.8	0	239.8	217.4	0	148.1	157	0	148.1	142
Capana03g002023	75.7	79.7	74.3	85.4	86.7	82.8	87	79.6	73.8	132.9	126.7	127.6	76.8	81.6	84.3	84.8	88.2	91.1	92.1	94.9	96.9	165.3	162.7	169.1
Capana02g001452	94.2	95.4	95	92.6	95.6	91.7	91.6	83.6	96	93.2	98.9	93.3	103.2	104.4	98.2	115.5	114.2	113.4	113.1	109.5	111.1	96.6	98.5	101.4
Capana11g001819	105.4	101.8	113.3	99.6	104.9	105.3	102.2	111.7	106.7	104.4	105.9	113.7	89.1	86.8	83.5	94.1	96.5	90.1	93	91	85.8	112.4	101.4	101.7
Capana01g001115	96.2	96.2	99.8	86.3	89.2	92.6	89.6	99.8	121.6	86	83.9	101	116.6	112.9	98.4	114.1	111.7	97.9	108.4	102.7	94.5	102.8	103.5	94.3
Capana07g001189	102.8	96.8	102.4	98.2	95.4	98.5	97.5	95.7	98.4	90.4	92	94.2	108.2	111.7	108.4	112.3	116.6	109.7	98.7	99	97.1	91.9	92.9	91.4
Capana00g004152	85	91.9	89.4	84.9	88.9	84.2	78.1	115.4	102.2	97.1	88.5	87.8	106.3	95.5	101.8	112.1	106.3	108.5	120.6	115.1	115.1	115.9	98.3	111
Capana07g002244	90.3	91.1	89.1	112.2	93	90.7	94.6	95.4	85.3	112.9	109.5	113.8	88	91.1	91.4	90.4	92	95.4	95.2	98	101	116.5	129.7	133.3
Capana02g001050	97.9	98.5	94.1	91.5	100.4	96.2	93.9	103.7	104.3	101.5	108.6	113.3	114.4	98.4	124.4	102.2	94.8	84	92.2	92.6	84.3	106.3	102.9	99.5
Capana00g001503	99.8	107.9	110.3	108.4	115.5	121.8	98.3	97.4	101.7	89.8	85.9	82.6	106.7	102.3	101.1	102.4	104.6	101	100.6	95.8	94.8	94	90.6	86.7
Capana01g001041	104.3	109.5	108.4	100	105.6	101.8	93.4	93.4	118.1	90.2	89.1	89.3	97.3	97.2	99.8	121	121.7	105.2	107	102.3	92.7	86.8	81.1	84.7
Capana02g002761	113.7	109.4	103.6	108.2	114.4	103.8	110.9	141.3	109.1	102	102.3	112.4	88.3	84.1	89.6	92.6	85.7	88.7	94.9	82.6	93	89.3	80.3	99.8
Capana02g000031	106	117.6	119.1	105.6	112.1	118.9	104.7	99.6	92.8	90.5	92.1	88.2	104.2	94.7	101.4	107.4	103.1	101.1	95.5	87.5	91.9	86	93.3	86.7
Capana04g001955	100.8	94.1	103.8	104	101.3	101	104.6	106.5	95.7	107.6	110.1	108.2	90.1	89.8	85.1	93	92.7	88.6	94.5	94.4	104.3	105.3	111	113.4
Capana01g000888	93.6	100.6	93.4	93.2	95.1	92.4	97.1	97.9	97.5	87.8	87.2	87.9	116.6	109.8	117	106	108.6	106.2	107.5	105.9	107.1	98.2	95	98.5
Capana10g001238	101.6	100.3	100.8	94.8	96.4	97.2	95.9	92	105	95.7	95.1	96.9	104.6	103.2	99.7	108	111.8	106.5	97.7	97.2	93.6	101.7	103.8	100.4
Capana05g001003	100.5	79.7	99.6	90.4	81.1	98.5	110.7	80.9	110.3	97.4	98.5	88.8	99.7	101.4	95.5	105.4	104.8	102.2	101.1	101.3	104.3	95	152.2	100.8
Capana11g000865	98.5	93	100.3	98.9	93.1	100.6	115.9	104.7	108.5	101.7	95.2	101	88.7	96.3	89.1	100.1	104.5	102.7	90.3	99.5	96.6	105.9	113.6	101.3
Capana05g002249	99.5	122.2	107.1	91.6	98.4	91.9	100.1	95.7	128.3	106.2	97.2	92.3	91.1	96.2	88.8	100.7	109.9	102.2	91.7	89.6	90.6	119.1	90.8	98.7
Capana01g001202	92	93.5	102.5	97	96.9	99	95.9	119.3	99.6	93.7	97.4	98.9	99.6	98.1	96.4	108.4	99.8	100.2	104.4	95.2	101.7	109	99.9	101.7
Capana02g002182	98.1	98.3	98.5	92.4	93.1	95.4	89.9	91.7	90.2	93	93.8	95	105.5	106.3	108.4	115.5	109.4	113.6	104.1	105.6	100.5	101.4	101.8	98.4
Capana00g003786	94.7	92.1	96.4	118	108.4	119.2	116.2	107.8	111.9	140.4	130.3	125.1	76.5	84.4	87.2	71.4	92.9	78.7	89.4	92.2	89.3	93.5	92	92
Capana01g000288	80.4	79.9	77	90.4	89.5	92.7	74.1	79	76.6	71.5	69.2	64.9	125.7	126.5	121.1	120.5	118.9	113.3	131.6	136.3	161.7	105.7	100.7	92.7
Capana06g001424	92	100.2	101.7	103.9	107.6	107.5	103.6	98.3	83.1	101	96.3	100.9	93.3	93.2	93.3	94.7	99.4	101.7	104.3	104.7	101.6	107.2	100.4	110.2
Capana03g003806	114	114.7	104.7	106.5	110.3	113.4	93.9	90.9	93.4	96.7	98.1	110.2	98.2	95.8	89.8	109.8	108.8	108.4	92.1	94.7	88.3	88.7	86.8	91.9
Capana06g000724	0	135.8	140.1	0	127.2	128.7	0	139.5	141.1	0	152.4	154.2	0	152.5	151	0	177.9	178	0	160	156.7	0	154.8	150.4
Capana12g001792	106.7	105.5	98.3	95.5	97.4	93.2	91.4	101.6	99.7	90	88.3	87	103.8	102.3	107.6	109.8	110.3	111	105.8	104	107	96.9	90.6	96.1
Capana01g003068	102.7	93.3	106.3	106.9	104.3	101.5	85.8	103.4	108.9	100.6	105.8	98.3	106.7	110.9	95.4	101.2	93.1	99.5	95.7	94.6	93.3	100.5	94.6	96.8
Capana11g000981	128.5	124.3	126.2	126.2	128.2	124.8	124.8	111.1	109.7	97.7	102.9	104	84.1	87.2	88.2	92.5	96.5	96.2	76.8	78.2	77.9	69.4	71.6	73
Capana12g002858	97.6	110.1	127.4	93.3	97.1	92.9	105.9	100.7	94	96	106.7	106.3	93.5	88.6	86.1	107.3	93.3	100.4	95.9	95.6	88.8	110.6	107.9	104.2
Capana06g001085	112.8	109	115.3	107.4	103.5	112.3	95	98.9	116.9	87.5	87.7	89.8	105.5	89.8	94.6	106.7	135	96.5	108.9	102.3	99.3	76.3	73.8	75.3
Capana04g001085	116.1	110.3	103.3	112.6	110.2	106.6	86.2	76.6	77.1	95.6	100.6	103	97	99.9	102.1	109.5	112.5	100.7	95.2	95.6	101.9	87.8	94.3	105.3
Capana03g000109	96.4	101.9	99.6	103.1	102.5	99.7	103.8	98.1	107.4	109.6	105.7	109.3	93.5	95.4	96.3	89.8	95.4	90.5	98.8	97.9	96.6	104.9	103.1	100.5
Capana08g001266	108.2	104.5	106.7	104.8	101.7	101.7	93.5	110.2	104.9	111	107.5	112.1	76.9	80.6	79.9	108.8	101.6	100	100.9	97	94.7	95.9	97	100
Capana03g002199	90.8	95.8	94.2	92.5	95.8	93	92.4	101.8	100.2	93.7	98	96.9	110.1	107.1	104.3	109.2	102.3	108.1	107.8	101.8	101.9	103.6	97.4	101.3
Capana04g000201	101	110.2	95	94.2	98.7	98.6	89.8	99.4	88.6	126.8	100.3	105.1	105.7	96.5	104.2	96.3	102.8	102.5	95.6	99.3	106.6	90.6	92.9	99.5
Capana01g001103	80.6	83.2	73.9	79.1	80.9	78.2	95.6	91.2	96.8	119.4	116.8	127.9	84.2	88.2	85.3	84.9	90.2	88.3	96.3	98.4	92.5	159.9	151.1	157.1
Capana12g002135	92.6	101.9	99.4	94.4	107.5	103.6	105	102	101	92.5	96.8	95.6	85.8	93.3	88.9	85.9	91.3	89.1	154.4	111.5	132.3	89.4	95.7	90.1
Capana12g000438	79.2	110.8	105.4	81.3	99.1	103.1	64.1	97.7	93.2	77.4	93.9	98	73.5	99.5	102.1	200.3	104.8	105.9	147	99.7	105.3	77.2	94.5	87
Capana01g002859	98	95.2	96.1	97.4	89.2	86.2	88.7	86.1	80.1	84	81.1	77.9	116.7	121.1	120.8	116.2	119.1	128.8	106.4	116	116.4	92.5	92.1	93.8
Capana08g002675	117	120.9	115.6	105.4	106	112.3	111.7	103.6	112.4	97.1	97.1	98.8	96	98	98.4	88.1	89.5	79.9	88.6	88.7	82.6	96.1	96.2	99.9
Capana08g002124	97.6	99.7	105.1	92	91.9	92	81.9	85.1	86.2	101.5	99.8	100.4	98.2	98.9	95.6	99.9	99.8	98.5	106.1	112.5	106.3	122.8	112.2	115.9
Capana02g002477	117.8	118.8	114.6	103.8	103.6	110	93.8	98.6	98.6	103.3	100.1	98.8	86.8	81.4	102.5	78.2	86.6	91.5	85.6	85.5	76.2	130.8	125.5	107.7
Capana03g001620	0	147.1	139.3	0	178.7	186.3	0	168.6	177.4	0	167.8	175.3	0	138.5	137.2	0	126.5	123.4	0	124.1	118.7	0	148.8	142.4
Capana10g001437	115.5	119.1	109.4	141.9	133.5	108.1	70.6	77.9	84.6	103.1	96	99.8	102.3	95.7	97.1	105.5	111.1	109.1	86.4	87.6	92.3	74.8	79.1	99.5
Capana02g001236	95.5	86.5	90.3	97.8	99.7	99.8	103.2	98.8	106.6	100.3	103.8	98.3	96.8	98.4	100.3	96	97.6	96.9	102.8	105.6	105.6	107.6	109.6	102.2
Capana00g004435	112.9	110.9	108.6	100.4	101.9	101.9	100.5	103.6	100.5	95.1	93.3	95.3	93.7	95.4	95.8	99.1	99.9	100.1	100.4	99.6	101.8	98	95.4	96
Capana04g000100	73.3	81.9	71.5	85	93.8	86.5	114.6	100	100.4	162.9	156.4	137.4	76.2	63.5	61.8	64.1	75.2	75.5	90.2	93.1	99.3	133.5	136.1	167.5
Capana04g002873	104.5	103.3	103.4	94.3	91.5	94.3	91.1	84.9	91	88.5	90.6	85.4	107.9	112.2	108.6	114.1	117.3	115.1	96.9	99.9	100.1	102.6	100.4	102.1
Capana01g004201	105.2	112.8	107.1	108.7	113.6	107.8	103.7	102.7	99.2	91.8	93.5	91.9	102	97	101.1	102.1	97.4	105.8	100.9	98	104.4	85.6	85.1	82.7
Capana08g002513	107.5	105.5	107.1	94.8	92.5	100.2	99.7	103.2	109	97.4	95	101	98.7	96.4	96.4	99	98.1	91.5	97.9	100.2	92.1	104.9	109	102.6
Capana01g003643	102	106.5	123.6	104.5	107.5	103.5	114.9	98.1	100	97.5	93.5	95.2	91.6	99.2	91.8	97.4	101.4	94.7	93.9	97.1	93.3	98.2	96.9	98.1
Capana02g003390	99.9	103.4	106.1	106.3	115.2	115	101.1	100.1	100.9	98.9	91.3	90.2	104.7	101.4	101.2	98.1	101.6	101.8	102.8	102.7	102.5	88.2	84.2	82.2
Capana04g000386	99.5	93.8	98	112.7	116.3	106.2	105.2	84.7	98.8	103.2	104.4	107.8	85.7	89.9	90.6	88.2	93.8	91.4	91.1	96.8	93.2	114.5	120.3	113.9
Capana07g002317	80.6	76.2	80.7	86.3	79.9	82.7	99.6	96.7	96.5	130.3	143	134.8	83.4	79.2	80.2	80.2	78.6	78.6	91.3	91.5	91.4	148.3	154.9	155.1
Capana08g002241	93.4	97.3	99.7	96.4	95.7	95.8	108.2	94.9	99.7	124.1	121.4	121.9	88.7	94.6	91.5	84.5	87.7	86.9	93.2	96.1	91.6	111.5	112.2	112.7
Capana04g001484	110.7	99.8	95	105.3	98.8	96.3	94	95.3	97.6	98.6	104.3	107.3	91	90.7	91.5	98.6	95.7	96.8	97	100.2	97.4	104.9	115.2	118.1
Capana05g000298	91.2	95.1	99.9	89.3	92.1	90.3	131	133.2	104.1	83.2	88.3	87.6	104.3	103.4	109.6	107.1	104	111.3	103.5	97.9	106.1	90.4	86	91.1
Capana10g001243	96.4	99.5	97	93.8	107.1	101	91.3	79.4	91	104.7	101.6	99.9	107.3	105.1	106.5	97.5	94.9	93.3	102.1	104.8	106.9	106.9	107.6	104.4
Capana06g002586	92.6	98.7	101.3	95.7	99.6	95.9	100.9	100.2	98.6	97	96.3	91.7	102.9	99.9	105.6	93.5	98.8	102.1	109.9	103.9	97.4	107.4	102.7	107.3
Capana10g002223	102	101.2	100.8	110.9	98.7	105.9	87.8	89.8	94.9	116.7	100.1	96.3	92.1	105.2	96.9	92.1	99.7	94.4	94.1	104.6	112.4	104.2	100.6	98.5
Capana02g001266	116.3	142	112.6	112.5	113.4	102.6	90.9	90	99.9	90.8	86.2	95.9	96.3	89.4	94.8	104.7	98.9	100.9	97.2	91.7	96.5	91.3	88.4	96.9
Capana01g000276	86	81.3	85.6	104.3	103.1	105.6	104.9	102.9	92.5	90.5	94.4	93.5	93.2	93.4	95.9	99.4	99.6	99	128.3	131.7	132.9	93.4	93.5	94.9
Capana03g000354	98.5	101.5	98	104.8	108.7	101.6	100.6	104.1	91.6	105.4	103.8	102.8	95.9	93.7	98.4	96.5	95.6	100.8	94	92.1	96.4	104.3	100.5	110.4
Capana05g002207	122.1	109.4	110	102.8	91.6	92.9	93.5	93.1	88.8	86.9	97.6	85.4	103.8	103.8	107.3	109.2	111	126.5	93.4	98.2	102.6	88.4	95.3	86.5
Capana03g000735	104.9	101.5	101.6	107.9	109.7	109.3	108.5	95.1	103.9	91.3	93.3	91.7	98.9	99.2	102.9	98.6	103.1	101.5	99.9	102.5	97.8	90.1	95.6	91.3
Capana09g000183	106.2	80	96.2	104.5	79.7	96.7	95.7	81.4	96.3	86.5	105.4	99.7	101.9	106.8	100.4	110.3	102.7	102.3	96.7	103.8	89.8	98.2	140.3	118.5
Capana08g002043	83	82	80.8	83.6	82.3	84.5	85.7	81	85	110.4	104.9	102.2	101.3	97.3	101	101	98.7	98.4	102.8	114.6	116	132.2	139.1	132.1
Capana08g001060	117.9	114.1	124.5	107.3	111.1	108.3	104.8	104.4	98.4	84.6	86.1	86.4	105.4	107.7	103.2	108.1	110.5	108.4	91.9	91.7	91.3	80.1	74.4	79.6
Capana10g001923	135.7	123.1	129.1	101.5	103.3	113.4	77.9	88.8	87.4	81.5	80.4	78.7	106.2	104.4	109	130.4	119.2	105.6	97.1	98.4	102.3	69.7	82.3	74.6
Capana08g001294	109.6	99.1	100.7	94.8	94.1	94.5	94.4	102.8	105	99.8	103.8	102.2	99.6	95.3	97.4	104.5	106.1	100.1	95.4	92.5	95.7	102	106.4	104.5
Capana01g000325	101	103.9	100.9	95.8	93.8	94.2	91.4	92.4	92.2	100.6	100.8	101.7	94.9	95	96.3	100	101.7	106.7	109.8	105.8	101.9	106.5	106.7	106.2
Capana00g003435	96.3	94.3	99.7	106.9	104.8	103.9	97.5	98	104.2	103.4	105.4	95.7	93.4	95.2	97.8	104.9	105.3	109.1	96.2	94.9	91.4	101.5	102.2	98.3
Capana10g001459	110.7	111.9	112.9	75	79.7	88	82.5	85.8	87.2	93.1	94.9	94.9	181.4	169.3	159.1	85.2	83.9	88	84.2	88.7	87.8	87.9	85.8	82.2
Capana03g003201	94.2	89.2	92.6	105.9	99.6	99.3	105	107	110.7	87.7	85.1	90.6	92.4	82.9	91.7	87	84.8	86	127.7	144.3	128.7	100.1	107.2	100.4
Capana03g004142	179.1	135.3	137	105.1	93.3	95.1	96.2	103.6	110.6	79.3	88.2	87.5	87.8	99.2	90.6	83.2	94.1	90.7	81.9	84	88.6	87.5	102.3	99.8
Capana12g002648	117.6	114	109.6	98.7	95.2	96.6	84.5	77.9	89	86.5	83.8	86.8	122.5	128.6	119.3	120.9	129.6	121.2	90.2	90.4	92	79	80.4	85.4
Capana10g002426	65.6	68.5	62.6	83.5	84.9	86.3	84.5	84.1	88.1	110.6	108.9	106.7	82	83.8	81	108.1	107.7	105.2	115.3	115.6	119	150.4	146.6	151.1
Capana07g000083	107.3	103.4	107.8	103.5	95.2	99	117.3	118.5	114.8	94.1	87.9	89.3	99.7	102.7	100.2	99.3	106.8	106.3	94.8	99.6	95.6	84	86	87
Capana06g000659	157.5	121.9	160.3	109.7	109.9	107	77	85.3	74.1	70.6	78.7	68.5	116	121.1	118.4	113.6	120.8	116.1	86.4	89.6	87.3	69.2	72.6	68.3
Capana01g000823	105.3	95.3	100.1	99.9	96	99.4	73.7	85.2	86.3	117.2	121.6	114	102.7	103.2	103.9	92	92.4	94.2	96.8	95.8	98.6	112.5	110.6	103.5
Capana11g000470	86.4	92.1	93.3	89.8	93.3	90.1	71.7	70.4	75.9	86.9	73.6	81.9	116.4	113.4	111.8	113.7	113.1	113	141.4	151.3	139.1	93.6	92.7	95.1
Capana03g002906	111.2	113.8	112.8	106.2	106.6	104	116.6	99.9	121.1	94.9	86.9	85.5	88.9	103.9	100.5	86.5	100.6	95.7	99.9	101.5	97.9	95.7	86.9	82.5
Capana05g000358	88.7	95.5	88.4	97.7	102.4	91.6	106.9	113.2	109.4	94.6	88.8	101.2	103	98.6	101.3	98.9	96.8	93.8	107.2	103.7	107.3	103	100.9	107
Capana11g000345	77.6	81.6	79.4	83.3	88.6	85.4	87	86.5	92	112.3	110.7	103.5	104.3	102.2	102.3	102.2	100.8	99.1	110.4	109	107.3	123	120.6	131.2
Capana09g000212	89.3	92.7	91.8	93.8	98.9	99.8	93.9	91.5	98.9	97.5	97.8	98.9	101.3	101.1	101.1	108.9	107.8	106.8	103.9	106.4	97.6	111.3	103.7	105.2
Capana08g002700	111	110	107.4	109	107.5	101.9	103.7	108.2	98.6	100.9	96.5	97.1	91.7	96	94.9	84.7	91.3	97.7	98	94.8	101.5	101.1	95.8	100.9
Capana01g002649	0	172.4	163.9	0	170.3	163.2	0	145	147.5	0	148.2	147.4	0	141.7	141	0	139.4	146.2	0	140.7	143.3	0	142.3	147.4
Capana03g001799	101.8	96.3	98.8	94.9	95.6	101.7	113.8	114.7	136.1	103.3	104.4	100.8	95.3	96.7	89.4	95.5	92.9	88.6	88.8	86.8	84	106.6	112.6	100.5
Capana01g001554	114.4	111	109	127.4	134.3	127.8	106.1	108	112.9	94.8	95.3	91.8	87.5	85.5	88	84.9	81.2	82.4	104.6	105.9	105	80.3	78.8	83.1
Capana06g000742	106.1	108.7	109.9	110.1	111.9	109.8	99	100.3	94.2	105.5	104.6	98.9	98.2	94.4	103.8	103.7	102	106.2	87.6	89.7	89.7	89.8	88.4	87.6
Capana02g003455	100.2	99	104	98.1	97.1	107.3	93.3	89.9	90.4	106.3	102.8	100.2	101.7	105.8	102.1	101	103.2	98.9	98.7	101.4	97.3	100.6	100.9	99.7
Capana08g001807	102.2	97.8	93.6	116	102.5	98.5	112.1	103.7	105.4	103.6	104.6	94.9	89.2	90.3	102.7	96.2	97.8	106.6	88.3	96.3	98.4	92.3	106.9	100
Capana09g001872	93.8	100.3	102.9	98.3	99.6	98.1	103.3	94.7	99.1	102.6	104.9	105.7	101.6	104.9	98.3	97.7	94.4	96.9	98.1	97	94	104.6	104.2	104.9
Capana11g000276	101.3	96.9	105.9	102.6	95.8	107.4	80.7	93.2	85.8	104.1	107.1	113.5	88.7	95.5	90.4	105.9	98.6	93.2	99.1	99.1	88.1	117.7	113.8	115.7
Capana09g000172	104.1	103.2	101.2	104.8	100.9	99.7	94.5	85.7	92.2	98.6	88.5	96.9	98.9	112.1	102.8	102.7	108.3	102.6	94.5	103.1	101.6	101.9	98.2	102.8
Capana10g001785	131.3	95.7	144.7	117.5	97.4	99.4	92.8	74.3	98.7	66.8	62	73.1	101.6	143.5	113.3	115.8	123.8	111	104.2	125.3	89.9	69.9	78	70
Capana01g001226	91.1	95.6	93.4	88.5	85	89.4	91.2	96.2	97.1	99.2	98.5	102.1	106.1	103.3	101.6	103	102.4	101.2	103.7	101.5	100.1	117.2	117.6	115.1
Capana07g002274	125.6	111.5	116.4	105.6	99.3	104.8	98.2	83.1	95.7	86	84.2	90	92.4	98.6	95.4	123.3	125.2	114.1	89.1	105.7	99.6	79.9	92.6	83.9
Capana10g001075	105.5	99.6	78.6	120.4	114.5	95.1	159.1	132.1	100.6	107.5	110.2	116.3	79.3	81.2	89.8	79.5	85	99.2	70.4	83.3	91.3	78.4	94.1	129.1
Capana08g001897	90.4	94.4	88.5	97.9	97.1	94.3	101.2	97.2	114.9	100.5	102.1	100.6	96.3	97	91.3	98.7	98.9	98.3	99	97.4	97.7	116	116	114.2
Capana08g001237	92.7	95	92.1	93.6	98.5	98.7	113.3	122.8	126.9	81.9	93.5	86	90.1	88.9	91.8	128.6	114.3	111.1	119.7	109.6	110.9	80.2	77.3	82.5
Capana05g000363	114.2	117.2	118.1	105.5	108	109.1	103.9	94.7	99.5	88	88.8	90.8	95	95.4	86.4	97.8	100.8	105.3	106.5	106.5	107.1	89.1	88.6	83.8
Capana02g001383	104	103.6	97.1	102.9	102.2	95	102.2	109.1	114.1	111.8	110.6	107.7	92.1	88.6	91.3	91.6	87.4	88	91.2	90.6	93.1	104.3	107.9	113.7
Capana01g003816	123.4	127.1	130	111.4	111.8	110.3	96.7	90.3	96.8	77.9	70.5	73.8	122	123.4	116.8	106.2	110.2	105	94.1	97.7	93.6	68.4	68.8	73.7
Capana12g000609	93.8	94.4	86	100.7	101.4	93.1	93.7	93.4	94.2	85.7	88	88.7	118	113.7	117.9	109	109.8	110.6	103.7	102.5	107.1	95.4	96.8	102.4
Capana00g000681	102.7	100	105.3	115.1	115.8	114.9	121.3	118.3	118.2	110.1	107.4	111.9	88.5	90.2	89.8	83.1	86.2	84.5	90.1	93.5	93.4	89	88.6	81.8
Capana03g004451	110.8	110.2	112.7	108.7	109.4	111.9	100.3	98.6	100.9	97.9	92.4	101.1	106.3	104.9	101.4	105.7	105.3	103.2	90.6	95.8	89.4	79.6	83.4	79.5
Capana07g000431	93	88.2	90.1	92.9	93.2	92.8	89.8	92.2	93.5	92.6	101.4	103.8	119.2	109.5	105.5	101.6	100.1	98.1	111.7	100.1	103.4	99.2	115.2	112.7
Capana02g001675	103.9	104.6	100.3	109.4	105.3	99.3	99.4	99.5	99	104.8	101	108.1	101.4	101	98.4	98.3	100.1	103.1	92.7	94.1	101.4	90.1	94.3	90.4
Capana06g002440	107.6	106.6	108.6	99	97	96.8	98.5	95.3	93.9	95.4	94.7	92.1	108.9	111.3	112.8	113	113.5	113.7	90.8	94.1	94.3	86.8	87.7	87.9
Capana08g000250	100.5	107	107.7	105.1	106.8	108.6	96.3	80.3	93.6	112.7	98.4	105.4	100.1	102.7	99.2	92.8	106.2	102	95.7	97.3	93.2	96.7	101.3	90.3
Capana09g001248	117.4	109.3	118.8	104.6	102.1	102.9	108.5	115.7	108.7	106.8	115.2	109.3	79.4	78.4	85.5	101.2	97.3	88.8	99.5	97.1	92.3	82.6	85	93.6
Capana06g000842	111.7	94.1	92.4	102.8	100.6	95.9	104.7	94.2	91.5	84.6	78.1	75.2	92.8	90.6	96.6	116.5	176.5	168.5	101.2	100.7	104.1	85.7	65.3	75.9
Capana03g000172	104.2	99.4	104.9	107.3	95	105.5	98.3	96.7	91.6	101.2	113.8	100.6	95.8	93.5	90.1	97.4	93.1	102.1	95	98.5	97.6	100.8	110.1	107.6
Capana11g000681	108.8	109.8	110.2	121.6	113.7	111.1	111.7	112.1	108	86.2	93.3	95.7	94.7	93.7	95.8	95.8	96.7	96.4	106.2	100.6	101.7	74.9	80	81.1
Capana07g002104	87.4	86.6	90.3	113.1	118.8	102.8	131.9	135.6	121.5	87.5	89.6	87	93.7	92.1	97.5	97.8	93.8	101.3	110	106.9	114.9	78.7	76.6	84.7
Capana09g001701	99	96.8	93	92.8	96.3	93	93.6	101.5	98.5	123	118.3	122	86.5	86.3	85.5	87	88.2	90.8	88.8	86.5	86.3	129.2	126.1	130.9
Capana03g000828	108	109.1	115.6	109.4	101.3	104.1	104.9	103.7	107.4	91	92.9	89.7	102	109.4	104.6	102.6	106	99.6	98.5	94.2	96.6	83.5	83.4	82.4
Capana08g002753	100.2	95.7	94.4	90.5	94.2	90.8	95.5	93.6	90.9	99.7	100.3	101.1	97.8	98.1	99.5	99.7	100.3	103.6	102.4	102	102.8	114.3	115.9	117
Capana06g000203	99.9	107.2	104.2	102.3	101.1	98.9	99.3	92.5	91.3	99.4	101	101	89.5	87.7	87.1	94.8	99.6	98.7	96.6	92.1	96.6	118.1	118.8	122.1
Capana00g003097	100	97.6	103.8	105.7	114.4	107.3	90.1	97.1	100.8	84.4	77.9	88.6	102.6	105	99.2	114	104.4	104.8	107.8	105.2	96.9	95.5	98.6	98.6
Capana12g001807	116.1	112.6	112.3	109.3	110.4	111.9	88	91	93.4	96.5	99.8	99.4	101.2	103.2	97.1	105.6	102.4	101.2	103.5	96.9	100.1	79.9	83.6	84.5
Capana08g000899	89.4	84.8	89.7	101.6	96.7	105.3	105.1	115.9	113.5	99.2	99	98.7	93.6	98	90.3	99.5	96.7	98.2	112.1	105.6	110.5	99.4	103.4	93.7
Capana11g000358	84.9	87	87	86.9	84.5	87.8	94.6	95.3	95.7	114.5	104.8	109.6	95.5	101.2	96	93.3	96	96	96.4	101	95.1	133.9	130.2	132.8
Capana03g004445	104.4	108.6	111.2	126.3	123.4	119.5	114.6	115.3	116.1	90.6	90.5	96.9	84.1	85	87.7	87	86.7	89	101.1	101	95.2	91.8	89.5	84.4
Capana06g000387	77.9	72.5	65.7	96.2	94.5	89.8	116.9	122.6	129.5	136.8	145.2	153.4	72.6	68.9	62.8	83.4	81.5	75.9	90.7	87.8	89.1	125.5	126.9	134
Capana03g000047	97.5	97.8	98	99.2	99	96.1	107.3	108	102.1	115.6	114.2	115.7	85.5	90.4	89.6	94.7	94.8	95.9	91.5	94	93.7	108.7	101.9	108.9
Capana07g000286	106.4	107.1	103.1	107.4	101.7	102.3	107.6	108	96.4	89.5	84.4	89.1	101	106.4	109.7	99.3	100.3	101.1	104.7	107.5	112.5	84	84.6	85.9
Capana02g000198	104.4	103.7	103.3	98.5	93.7	94.7	100.7	100.9	98.3	109.2	107.9	103.9	118.8	114.5	131.1	84.5	85.7	87.7	101	105.9	104.8	82.9	87.8	76.2
Capana02g001588	103.8	105.1	106.4	111.8	100.8	108.7	121.2	114.5	117.1	90.4	93.8	94	104.1	108	102.9	101.4	99.1	104.9	89.5	92.2	87.5	77.8	86.5	78.5
Capana06g000608	90	91.5	93	93.2	94.5	94.4	99.2	100.8	105.4	97.7	93.9	98.5	105.9	105.8	104.1	112.5	114.2	110.3	104.7	101.9	99.8	96.9	97.5	94.4
Capana08g001439	106.4	109	103.4	101	98.4	107.7	89	104	111.6	110	104.6	102.2	98.6	95.9	88.8	95.7	95.2	92.5	95.2	93.2	98.9	104.1	99.8	95
Capana04g000781	102.3	101	96.5	112.1	113.2	102.4	100.6	97.3	103.1	105.2	102.1	121.9	96	100.9	97.9	92.4	92.6	85.9	97.9	99.3	99.8	93.7	93.5	92.5
Capana05g000123	109.2	111.4	111.4	108.7	112	102.5	100	97.1	92.2	98.6	92.7	93.3	108.8	111	113	94.9	96.7	101.4	91.7	90.1	93.1	88.1	89	93.2
Capana10g000093	89.7	91.1	89.3	86.6	87.7	86.4	90.8	98.4	102.9	128	124.9	129.8	84.2	84.9	82.1	108.4	97.8	90.8	99.3	98.3	92	113	117	126.7
Capana08g001762	108.3	93.2	99.1	87.4	89.4	87.9	117.2	90	112.9	110.7	108.9	110.4	86.3	91.6	87.6	88.9	95.5	92.5	90.3	101.3	94	110.8	130.1	115.5
Capana01g003957	132.3	132	120	114.4	112.9	108.3	100.7	100.8	99.3	90.9	88.9	95	95.7	99	96.5	93.1	99.3	98.6	90.1	92.3	92.5	82.8	74.9	89.8
Capana02g002371	101.1	105.5	102.7	100.3	94.1	96.6	109.6	103.2	100.4	96.7	91.5	96.8	95	98.5	97.7	99	105	104.5	96.1	97.9	97.4	102.1	104.3	103.9
Capana01g000460	91.1	91.3	92.2	92.4	95.2	91.7	90.2	85.8	89.5	115	115.2	110.8	93.9	96.2	95.5	97.1	98.6	100	101.9	99.1	95.5	118.4	118.6	124.8
Capana04g000071	99.7	100.7	95.8	103.9	104.2	97.4	84.7	84.1	106.9	97	95.8	98.5	99	98.4	93.1	110.4	107.4	98.7	104.6	102.5	102.5	100.6	106.9	107.1
Capana03g000611	101.5	104.3	106.8	107.5	109.8	112.2	87.2	72.8	63.7	90.8	88.2	88.1	113.2	116.4	114.7	101.3	107.6	110.6	102.8	109.6	110.5	95.6	91.3	93.4
Capana11g000131	103.2	93.8	101.4	102.9	100.7	99.8	120.7	130.7	109.9	98.5	98.2	97.9	90.3	88.5	92.9	89.8	91.5	95.9	94.1	95.9	99.2	100.6	100.7	103.1
Capana02g001968	94.7	96.8	97.1	110.7	107.2	107.6	107.4	107.7	109	118.4	105.8	118	90.9	93.9	91.2	79.3	85.6	78.1	100.3	106.9	98.7	98.4	96.2	100.2
Capana03g002454	109.5	106.7	105.6	109.9	103.3	106.5	81.5	75.7	80.8	93.7	98.3	96	104.7	105.5	104.7	105.7	107.9	106.5	98.1	105.9	102	96.9	96.6	97.9
Capana02g002775	97.7	124.2	121.9	88.3	106.8	102.2	77.5	92.4	103.5	93.5	97.2	96.1	121.2	112.5	102.8	112.1	98.2	95.8	103.5	86.8	97	106.2	82	80.8
Capana06g001383	103.2	95.8	108.4	94.1	94.7	95.7	90.4	97.7	102	90.1	96.7	90.5	110.6	110.2	103.2	114.5	109.9	110.9	99.4	96.1	94.5	97.8	98.9	94.9
Capana10g002199	121.9	0	160.3	142.3	0	148.5	155.1	0	120.9	169.5	0	197.3	155.1	0	132	141	0	144	146.1	0	135.1	169.1	0	161.9
Capana06g000548	96.5	89.8	93.6	96.9	94.1	94.2	92.9	92.7	98.6	94.5	98.3	99.2	109.6	117.9	106.7	108.4	108.5	105.4	98.5	100.1	98.1	102.7	98.6	104.4
Capana09g002431	86.4	97.7	89.2	94.4	95.2	96.5	102.7	99.4	102.2	100.2	92.8	99	112.6	107.2	111.5	110.8	113	101.9	110.9	108.3	111.6	81.9	86.5	88.1
Capana02g000741	111.3	101.9	99.2	95.6	106	96.5	113.2	111.8	114.9	85.4	90.8	92.2	99.4	98	104	99	96.5	97.9	106.9	109.5	105.6	89.1	85.5	89.9
Capana10g001286	118.4	117.7	110.3	92.6	92.9	94	84	81.4	92.6	95.6	92.1	106.1	83.7	84.5	84.9	98.2	94.6	94.1	96	93.2	91.6	131.4	143.7	126.3
Capana01g003035	109.2	105.5	104.9	107.3	101.4	106.5	99	106.5	99.4	83.3	88.2	91.9	103.5	100.5	99	104.5	102.7	104.5	107.2	107.7	108.3	86	87.6	85.5
Capana02g000567	168.9	0	115.2	146.1	0	143.9	159.1	0	48.6	140	0	181	116.7	0	150.6	162.5	0	145	155	0	167.4	151.7	0	248.2
Capana08g000823	97.9	95.8	95.1	97.3	92.9	90.5	102.2	99.8	95	100.2	96.9	99.6	96.8	120.1	109.9	101.1	96.1	101	99.1	100.5	101.7	105.4	97.9	107.2
Capana00g000067	98.1	99.1	95.4	96.6	98	91.4	92.7	92.4	94.3	103.9	107.7	109.3	95.4	91.8	91.3	103.8	98.1	96.3	105.6	104.5	106.5	103.9	108.4	115.4
Capana01g003385	101.8	102.4	102.2	106.9	102.9	110.2	104.8	99.1	98.4	93.6	99.1	97.5	93.1	93.2	98.4	99.5	103.2	101.6	95.8	97.9	96.6	104.5	102.1	95
Capana00g002133	83.2	100.4	87	76.9	97.4	83.5	88	81.9	99.9	115.5	101.6	111	97.8	94.2	95.8	108.9	118.9	111.6	100.7	107.5	101.7	129	98	109.5
Capana06g002888	93.5	97.3	92.1	99.5	100.7	99.3	104	104.9	104.3	117.3	116.8	123.2	95.8	94	90.7	96.4	100.4	97.4	80.8	82.8	84.3	112.7	103	108.7
Capana04g001971	103	90	92.1	112.9	103.9	106.7	107	101.4	102.6	103	108.8	112.3	92.2	102	98.9	92	91.8	89.7	94.1	98.1	96.4	95.8	103.9	101.3
Capana07g002347	94.3	103.9	101.4	101.3	106.4	102.8	114.2	107	110.1	117.1	96.4	103.3	88.2	92.4	91	88.7	95	98.4	98.2	108	104	98	91	89
Capana03g003202	112.7	111.9	147.3	100.8	108.6	97.8	98.6	88.7	94.4	90.3	87.2	84.7	96.5	104.2	93.6	101.7	101.4	91.7	106.2	108.4	102	93.1	89.5	88.5
Capana11g001244	90.2	87.9	94.8	80.6	82.2	91.9	79.5	73.8	74.8	88.1	86.1	87.7	116	113.4	110.5	122.8	124.9	114.8	112.4	117.7	112.8	110.4	114	112.6
Capana01g003564	96.5	93.5	96.7	103.4	90.9	99.9	116.6	102.3	109.9	104.5	103.7	104.9	93.5	97	93.1	101.2	106.7	99.6	91	100.7	96.3	93.5	105.2	99.7
Capana10g002076	100.2	104.1	93	94.6	97.1	96.9	90.3	88.9	85.8	97.7	97.6	96.9	97.7	97.9	102.7	107.7	113.6	124.6	104.3	99	96.7	107.5	101.9	103.4
Capana09g001212	105.8	101.2	105.8	101.4	102.4	100.4	111	104.7	106.2	91.1	91.8	92.4	99.3	102.8	101.2	99.8	99.7	102.3	104.7	105.6	105.6	86.9	91.8	86
Capana04g000025	113.5	116.6	114.8	120.1	118.4	126.2	105.2	107.4	105.9	91.6	89.2	89.5	96.5	96.9	93	94.7	102	98	98.8	93.7	94.4	79.6	75.9	78.1
Capana00g003569	113	108.8	108.4	98	99.7	92.9	83.8	85.7	81.6	80.4	82.5	79.9	120.6	116.7	127.9	115.6	115.8	120.4	102.9	102.4	103.2	85.6	88.3	85.7
Capana03g001474	124.5	123.1	127.7	124.2	116.8	113.4	123.5	114.2	113.6	96	85.3	83.3	94.1	102.2	98.3	84.8	92.1	90.6	85.1	94.3	97.4	67.9	71.9	75.7
Capana04g002889	110.5	101.1	109	102.7	95.4	94.7	110.3	103	111.5	94.3	92.1	93	97	100.8	102.8	94.2	97.1	96.3	98.3	111.6	100.9	92.6	98.9	92
Capana00g003378	73.2	80.3	80.9	83.9	87.5	86.4	147.7	119.1	131.6	118.4	115.1	112.3	79.6	84.5	83.5	74.5	84.2	80.5	103.4	111.4	106.5	119.2	118	118.4
Capana08g001300	106.6	108.5	100.8	114.9	104.6	116.1	88.5	104.1	89.9	120.7	104.1	123.8	98.5	96.4	97.9	92.9	100.9	97.9	88	92.2	83.7	90	89.1	90
Capana06g002250	110.6	106.2	108.9	103.3	102.7	95	103.3	96.7	97.6	93.4	93.5	90.1	100.6	107	98	99.6	100.2	100	93.5	94.4	112.7	95.8	99.2	97.7
Capana01g000102	92.2	89.3	99.9	96.8	95.8	95.5	104.6	106.8	103.1	108.2	115.1	110.6	90.5	88.6	94.1	89.6	88.9	88.4	97.4	96.6	95.6	120.7	118.9	112.8
Capana07g001507	92.2	88.2	89.4	101.1	97.2	97.6	107.4	118.9	118.1	103.4	92.6	94.6	91.4	96.8	92.4	101.3	103.1	101.8	106	109.3	107.5	97.2	93.9	98.8
Capana08g002306	74.8	70	78.8	74.2	68.4	75.9	72.7	69.2	74.9	61.6	60	66.1	136.8	135.2	133	122.3	125.6	119.4	145.9	154.4	144.7	111.7	117.2	107.1
Capana03g001533	95	98.1	97.7	102.6	102.4	104.5	110.8	104.1	102.7	99.4	98.6	96.6	101.4	99.3	100.7	94.8	97.8	97.4	101.1	101.6	102.1	94.9	98.1	98.3
Capana12g002789	88.9	96.2	95.4	89.6	95.7	92.5	100.6	97.3	82.6	95.2	100.9	94.9	107	101.4	106.9	101.9	99.5	112.3	100.7	101.6	104.6	116.2	107.3	110.9
Capana03g002016	91.7	94.3	103.5	86.3	88.6	88.1	83.4	89.4	96	116.3	108.7	111.6	95.9	98.9	87.4	91.2	95.4	92.2	113.5	103.9	114.3	121.8	120.7	106.8
Capana03g000294	102.4	99.5	96	102.1	103.5	100.4	101.4	101	93.7	86.3	91.3	95.7	106.6	105.4	94.8	105.8	100.2	120.1	103.7	100.5	106.6	91.6	98.6	92.7
Capana01g004487	125.7	126.3	117.8	127.2	125	119.7	115.7	117.5	120.9	96.5	93.5	88.7	85.4	87.2	101.9	92.4	92.6	91.4	86.3	88	86.6	70.9	69.9	72.9
Capana05g000785	147.8	127.6	113	99.7	99.2	99.5	90.5	94.3	96.5	83.5	87.2	96.1	96.5	95.5	97	106.1	111.2	107.5	90	93.5	94	85.7	91.5	96.3
Capana11g000692	95.9	100.8	94	92.7	104.1	91	117	98.4	100.1	103.7	102.6	100.5	94	111.5	102.7	97.3	89.9	101.6	97.6	97	109.9	101.8	95.5	100.2
Capana02g001165	93.1	91.4	86.1	95.6	97.6	91.7	106.4	98.1	100.5	99.9	101.1	101.9	103.7	102	102.7	98.7	100.9	102.9	99.1	101.8	102.9	103.6	107.1	111.3
Capana06g001071	101.4	96	110.4	111.7	115.5	117.2	84	100	87.4	91.8	93.4	91.4	107	96.7	98.6	108.1	98.3	97.7	104.4	99.9	102.8	91.6	100.2	94.5
Capana01g003271	100.5	101.2	105.7	101.7	105.8	101.6	123.7	137.6	114.1	98.2	95.8	99.4	79.8	83.3	87	89	90.9	97.4	99.5	91.7	96.7	107.5	93.6	98.2
Capana00g004184	105.7	102.9	105.7	104.1	105.1	105.8	82.2	98.9	90.1	99.5	92.6	98.5	98.5	101.6	97.9	112.8	111	113.2	94.1	94.4	91.1	103.2	93.6	97.5
Capana08g001094	102.8	94.4	102.1	95.9	94.9	95.4	127.4	111.2	117.5	107.5	96	96.1	91.6	104.8	103.6	82.5	95.6	89.4	96.9	99.7	103.2	95.3	103.4	92.7
Capana04g000041	98.4	97	95.5	104.5	100.5	96.9	83.3	82.5	87.5	104.2	103.5	106.4	97.3	101.3	95.4	92.3	99.5	96.4	105.7	103.5	104.5	114.2	112.2	117.3
Capana11g000179	88.1	84.3	79.1	89.8	81.8	81.9	77.6	77.3	83.8	108.3	102.2	110.1	103	99.3	101.7	100	99.8	96.3	103.1	107.3	107.4	130	148	139.8
Capana06g001108	114.7	105.5	99.8	95.3	92	92.5	89.9	105.2	93.4	85.4	106.5	89.9	107.7	98.5	107.6	103.8	101.5	107.5	106.5	99.8	107.8	96.6	90.9	101.6
Capana08g002514	89.7	88.7	92.1	95.3	90.7	91.5	97.4	94.7	100	97.7	93.4	95.6	103.3	102.8	101	95.6	99	98.8	102.9	104.9	101.2	118.2	125.8	119.7
Capana03g002619	87.8	83.9	80	94.7	91.1	89.8	104.3	113.6	114.4	124.4	125	132.1	88.6	89.5	88.7	90.5	87.7	81.8	93.3	92.3	90.9	116.3	116.7	122.3
Capana11g000118	111.5	120.5	114.4	105.4	103	103.7	101.9	96.2	94	99	99.9	98.8	92.9	85.1	89.1	98.5	100.2	99.8	95.7	98	100.9	95.2	97	99.3
Capana01g000284	75	90.1	68.3	88.3	97.5	83.4	78.2	86.7	59.4	96.9	93.1	75.8	93.1	96.1	107	102.3	97.6	112.8	144.6	130.3	181.7	121.6	108.5	111.7
Capana00g003078	93.3	91.6	89.7	98.6	100.2	101.2	101.2	103	100.5	117.8	110.5	117.3	98.3	94.5	94.5	89.2	94.9	90.9	87.8	94.5	91.6	113.6	110.8	114.3
Capana03g000690	93.8	86.4	80.6	88.8	84.3	82.2	98.2	91	87.3	106.3	109.8	104.4	89.2	93.9	92.6	98.2	93.6	96	99.2	101.3	106.8	126.3	139.7	150.1
Capana09g000211	86.5	83.5	92.5	86.7	85.3	97.8	64.1	66.6	68.3	87.6	84.1	99.1	121.8	124.1	112.3	134.2	134.9	125.7	109.9	111.4	100	109.1	110	104.2
Capana03g000593	97.6	95.1	86.5	94	94.2	89.5	122.1	116.7	125.1	101	95.3	94.2	84.9	99	95	99.2	92	93.1	104.5	106.9	112.6	96.6	100.8	104.1
Capana02g002369	102	109.3	115.7	96.9	99.7	96.1	107.9	109.1	112.2	97.9	95	96.2	101.8	104.6	103.7	96.5	89.9	89.1	101.7	101.5	100.5	95.3	90.8	86.5
Capana08g001649	107.4	102.7	167.9	101.1	95.5	87.7	98.5	100.7	101.2	99.1	109.1	97.9	97.1	93	81.4	99.5	93.5	82.5	95.1	98.6	87	102.2	106.9	94.4
Capana12g000575	105.6	97.3	103.7	103.2	99.7	98.5	100.7	108.8	97.1	90.5	108.9	86.7	106.1	95	110	104.8	100.3	106.4	97.8	102.4	101.2	91.3	87.7	96.3
Capana01g003096	124.1	118.5	110.8	112.9	106.7	102	118	96.2	109.2	88	88.9	90.8	95.2	104.7	105.2	98.1	106.3	100.2	88.6	94.8	97.5	75.1	83.8	84.4
Capana04g000903	97.5	110.6	102.3	99.6	115.9	108.3	100	108.2	104.3	100.4	105.9	100.8	99.1	86.9	94.9	93.6	87.9	94	104.3	87.4	95.4	105.4	97.1	100
Capana02g000619	105.5	111	109.1	109.7	114.9	112.7	100.8	107	97.7	85.7	79.3	80.9	101.8	106.1	105.7	108.4	109.6	113.3	103.4	99.4	103	84.9	72.7	77.6
Capana07g002095	0	156.1	164.3	0	180.5	162.5	0	163.1	161.4	0	180.9	183	0	121.5	126.7	0	120.8	123.4	0	133.8	131.4	0	143.4	147.4
Capana05g002266	103.8	108.6	108.3	139.4	112.5	135.3	114.3	119.3	109.8	78.9	72.6	80.7	99.9	110.9	94.6	91.3	115	108.2	101.6	104.1	95.6	70.9	56.9	67.5
Capana02g000319	99.2	102.3	101.1	100.7	99.4	105.2	100.4	102.5	100.4	99.6	95.5	99.2	98.2	101.2	98.2	101.8	100.2	100.1	100	102.1	100.6	100.2	96.9	95.1
Capana12g002411	103.5	112.9	109.4	100.8	101.9	96.8	89.5	104.5	113.9	102.8	101.7	97.4	89.6	89.6	90.8	107.9	100.4	99.1	93.5	89.4	89.8	112.5	99.7	102.8
Capana06g000272	113.8	102.6	96.8	88.9	88.6	86.1	90.2	93.3	96.6	87.9	89.2	96	86.8	98.1	96.6	123.6	121.7	113.1	97.7	102.8	105.3	111	103.6	109.5
Capana10g002192	89.7	92	99.7	89.2	95.2	100.9	96.6	92.6	76.9	88.7	92.9	102	120.5	123.4	102.1	103.8	98.5	103.8	109.2	104.4	110.6	102.4	101	104
Capana02g001038	98.2	98.1	105.7	109.7	101.3	95.8	92.4	95.5	150.7	91.9	88.1	87.2	106.7	109	88	101.5	113.8	95.7	110.4	105.5	102	89.1	88.7	74.9
Capana05g002269	97.1	93.2	92.3	99	94.1	94.9	107.8	99.9	100.7	102.8	105.4	109	99	98.9	98.3	95.9	100.7	99.8	92.4	99.3	95.3	106	108.6	109.7
Capana02g001187	97.1	100.9	100.8	100.3	101.9	100.2	91.3	99.4	97.6	95.4	100.5	100.5	108	100.9	102.4	103	100.5	102.2	102.1	94.9	97.9	102.6	100.9	98.5
Capana02g001451	124	119.6	109.3	113.5	109.2	104.1	99.3	101.2	95	81.3	84.8	90.9	102.6	105.7	102.4	107	105.2	107.8	94	93.6	96	78.2	80.8	94.5
Capana00g005022	102.3	86.2	93.3	106.2	94.3	100.5	122.4	118.7	101.2	107.7	99.7	97.1	92.5	98.7	103.2	89.8	96.8	98.9	87.8	102.1	100.8	91.4	103.5	105
Capana06g002198	111.5	111.9	118.6	101.2	107.7	102	106.3	100.2	103	93.2	92.1	88	99.1	98.8	97.7	96.4	97	101.4	97.3	100.8	95.7	95.1	91.5	93.7
Capana08g001688	113.5	104.9	117.9	103	99.5	107.4	99.3	99.6	96	83.4	94.9	67.8	117.4	117.5	124.2	112.9	105.9	124.1	102.1	101.4	99.8	68.3	76.4	62.9
Capana06g000579	99.7	97	94.2	102.7	101	100.4	104.8	105.4	94.2	98.5	99.9	102.4	93.7	96.1	101	100.5	98.1	100.4	100.2	100	101.8	100	102.5	105.6
Capana08g000161	93.5	95	96.7	104.9	100.4	102.9	110.4	101.2	110.5	102.3	98.3	107.5	98.8	101.1	86.2	94	96.6	89.5	92.8	103.2	102.9	103.4	104.2	103.8
Capana03g003579	96.6	102.8	108.6	92.4	104.9	106.6	108.9	104.7	119.8	105.1	101.3	100.9	103.2	102.4	93.8	101.6	96.9	94.4	101.6	98.4	94.1	90.7	88.6	81.8
Capana12g001532	114.5	105.9	98.3	105.5	101.8	96.2	100.7	98.8	99.3	87.9	91.4	94.7	106.5	105.6	107.3	106.5	103.7	104.4	93	101	102.1	85.3	91.9	97.7
Capana06g002189	79.1	91.9	86.9	86.1	99	95	166.4	137.7	138.4	102.1	97.6	97.4	81.4	88.1	87.7	81.5	88.2	89.2	83.4	90.3	92.8	120.2	107.3	112.5
Capana00g000688	0	132	256.7	0	106	180.4	0	71	191.2	0	102.2	153	0	96.8	84.1	0	83.3	104.7	0	134.8	105.9	0	474	124
Capana01g003799	94.4	104.2	99.1	99.1	96.6	99	125.8	106.1	109.5	99.7	98.9	98.9	94.8	99.2	98.9	95	99.8	97.8	92.4	98	95.7	98.7	97.2	101.2
Capana11g002226	93.9	101	91.6	101.4	112.2	97.4	108.2	109.7	96.2	90.5	91.3	87.4	102.5	99	105.3	104.4	102.9	115.5	103.6	101.3	110.6	95.6	82.6	96.1
Capana08g002409	110.3	107.4	102.2	119.5	121.2	115.3	99.5	105.2	102.1	86.9	88.8	89.2	96.9	97.5	101.5	96.2	93.5	92.9	97.3	97.5	102.6	93.4	88.8	94.3
Capana02g001916	93.1	98	88.1	92.1	99.4	94.1	114.3	124.6	103.1	106.7	97	112.5	85.2	81.7	86.1	87.3	89.7	92.4	94.5	94.3	98.7	127	115.3	124.9
Capana01g003568	104.6	104.5	105.9	136.1	119	123.7	128.6	121	121.6	99	100.6	105.5	92.8	93.6	90.6	86.8	91.6	86.9	83.7	87.9	89	68.4	81.7	76.7
Capana01g002599	99.2	102.2	104.3	106.3	114.7	104.4	88.8	97.4	92.9	94.4	99.3	93.7	101.6	99.7	98.6	106.4	98.9	103.7	107.3	99.2	104.9	96.1	88.5	97.5
Capana05g000212	65.2	71.2	68.9	89	92.3	89.6	109.6	110.7	111.1	129.5	126.1	127	69	68.8	69.9	90	92	92.1	106.1	103.3	103.8	141.5	135.7	137.7
Capana06g001140	125.5	121.6	120.2	103.8	98.7	100.6	100.2	102.6	106.3	88.7	89.5	92.6	94.6	102.8	98	102.9	100.2	92.3	102.9	100.4	107.9	81.5	84.1	82.1
Capana03g001434	110.8	123.8	106.7	106.7	96.2	99.6	85.6	89.9	94.6	108.3	116.6	104.6	85.3	81.4	92.1	107.8	106.9	106.4	104.7	103.3	104.7	90.9	81.9	91.3
Capana08g001120	102.1	96.6	114.4	96.4	100.5	98.1	89.7	100.7	104.7	102.5	107	96.8	93.5	92.8	90.5	96.4	95.2	93.7	98.6	94.8	93.3	120.7	112.5	108.6
Capana01g001179	124.3	112.4	118.7	137.1	134.4	143.8	71.7	72.2	65.7	100.6	98.6	100.4	82.4	86.1	79.9	108.1	112.8	111.7	91	94.1	93.8	84.8	89.5	86.1
Capana03g000845	142.4	121.5	117.2	110.5	114.5	111.4	94.9	101.8	99.3	99.4	106.3	93.2	95.6	93.1	100.9	90.6	91.4	99.2	91.9	95.4	91.3	74.7	76.2	87.5
Capana08g001234	112.7	99.8	97.9	102.2	103.6	97.8	102.8	107.4	96.1	85.9	93.3	74.1	93.7	96.8	105.2	96.7	93.2	96	103.5	102.6	110.2	102.4	103.4	122.6
Capana08g002761	98.1	99.1	100.4	99.3	98.7	99	106.9	103.5	102.6	100.3	97	102.2	97.3	95.9	95.7	98.1	103.5	99.6	97.5	98.4	97.5	102.5	103.9	103.1
Capana06g000082	101.5	100.6	99.6	97.3	98.4	100.2	103.7	104	99.8	111	105.8	107.1	93.3	92.3	95.5	97.7	99.4	98.6	90.9	93.3	93.5	104.6	106.2	105.7
Capana01g001432	112	108.6	111.2	98.3	95.8	98.9	100.6	97.4	94.9	99.1	100.3	95.7	101.1	99.3	101.3	102.4	106.8	108.4	94.1	93.6	95.8	92.3	98.2	93.7
Capana03g000471	101.3	102.3	110.1	103.1	105.7	100	91.1	92.7	87.8	86.8	87.9	87.8	116.5	116.4	114.1	106.2	106.2	107.3	104.2	99.8	104.9	90.7	89	87.9
Capana08g000034	87.2	110.8	104.8	83.4	86.1	82	85.3	86.7	82.4	104.7	98.1	100.5	95.6	89.6	95.6	101	102.5	104	100.7	98.4	102.1	142.2	127.8	128.5
Capana09g001960	153.5	121.3	78	101.6	70.5	70.3	85.7	113.8	116.8	102	163.1	174.5	103.9	99	109.9	117.7	102	104.8	80.1	82.8	90.3	55.5	47.6	55.3
Capana00g002959	110.6	96.1	127	97.4	89.6	105.3	96.8	91	93.6	90.8	91.8	83.2	94.6	98.2	95.2	100.1	107.6	109.3	119.1	121	102.8	90.5	104.8	83.7
Capana04g000276	103	106.9	101	80.6	78.3	78.6	101	113.4	105.8	125.1	101.3	114.7	117.3	103.5	99.4	65.8	79.4	75.5	92	100.9	98.5	115.2	116.3	126.5
Capana10g000394	144.6	134	130.4	103.6	99.6	100.6	85.2	84.6	88.9	86.5	83.7	85.5	115.6	123.7	121.7	109.7	111.7	110	79.6	82.1	84.1	75.3	80.5	78.7
Capana02g003208	93.6	88.7	104.1	84.7	83.5	96.8	75.3	76.5	93.7	72.4	75.2	87	92.9	86.4	98.6	119.4	116.1	107	170.5	173.4	123.1	91.2	100.1	89.7
Capana03g004370	101.3	107.2	97.1	119.8	111.3	125.1	106.5	107	104.7	129.2	132.9	130.8	95.7	90.5	98.6	78.7	83.6	75.7	87.2	86.3	85.4	81.5	81.2	82.6
Capana00g002088	112.8	120.9	123.4	101.5	109.6	111	96.9	91.1	82.8	111.2	97.4	99.8	103.3	105	108.6	101.7	108.5	113.6	82.7	82.8	82	89.8	84.7	78.7
Capana12g000494	145.6	137.9	139.6	132.1	109.5	137.8	102.6	120.8	111.6	103.9	107.8	103.6	71.6	68.7	66.3	85	85.2	85.3	83.3	88.8	71.6	76	81.3	84.2
Capana06g001249	96.9	98.3	94.8	92	93.1	93	90.5	89.1	105.2	82.6	83.1	94	98	97.8	89.9	123.3	119.4	111	127.6	127.5	121.8	89	91.7	90.4
Capana06g000377	112.2	109.6	112.3	98.6	101.3	113.8	81.7	83.5	90.2	100.4	104	96.2	99.4	98.4	97.3	115.7	112	108.5	91.6	90	87.9	100.4	101.1	93.7
Capana04g000412	118.9	114	122	111.8	103	109.3	92.4	89.5	91.1	84.7	93.4	84.3	115.4	108.5	113.5	113.6	110.8	112.7	85.2	93.4	92.6	78.1	87.3	74.5
Capana02g002435	107.4	99.7	99.3	111.6	107.3	104.4	104.8	97.1	98.4	97.5	99.8	99.3	94.7	92.9	92.2	97.6	98.9	97.8	97.8	102.9	104.6	88.6	101.5	104
Capana03g001705	95	93.6	92.9	93.7	83.8	86.2	109.4	92.8	88.6	107.7	112.4	105.9	91.2	91.3	97.2	94.6	100.5	102.5	91.8	95.2	97.2	116.6	130.3	129.6
Capana09g001456	99.2	97.2	95.2	107.2	115.7	110.4	110.8	115.9	114.2	98.3	94.9	98.5	96.9	96.5	96.5	95.4	97.5	94.9	96.5	92.9	94.5	95.6	89.3	95.7
Capana08g001111	109.5	94.9	107	95	86.1	92.1	92.1	88.7	100.6	82.6	84.3	85.2	103.7	113.6	105.7	119.5	117.8	112.5	107.8	111.6	102.1	89.7	103	94.8
Capana02g002773	99.6	94	97.3	94.3	89.8	91.7	73.3	93.2	100.1	98.3	99.5	109.6	111.8	94	96	103.1	128.8	104.9	106.4	102.8	102.8	113.3	97.9	97.8
Capana08g002304	100.2	101.5	98.8	105.8	107.7	103.5	91.9	97.2	93.3	103.2	101.3	97.3	97.5	97.2	97.5	100.9	101	107.8	102.9	100.7	100.3	97.5	93.4	101.7
Capana01g001378	96.4	99.4	98.4	94.1	97.9	94.9	109	105.7	105.4	109	111.5	109.2	101.3	100.3	96.8	102.6	98.9	101.1	86.6	87.6	88.6	101.1	98.8	105.6
Capana05g001806	88	86.1	89.7	88.4	84.5	90	101.1	96.8	102.8	116.7	124	127.3	86.1	88.5	87.4	88	86.8	83.4	96.9	97.9	93.8	134.7	135.5	125.7
Capana10g000176	96	92.7	93	101.3	100.7	101.8	123.2	126.3	120.6	91.6	92.3	91.1	99.5	100.7	100.8	99.7	97.6	102.4	95	95.5	95.7	93.7	94.1	94.5
Capana00g003279	94.5	90.4	94.9	99.3	90.2	103	100.3	94.1	107.9	96.6	96.2	103.4	94.7	96.9	90.8	98.7	107.3	96.6	104	105.8	101.1	111.9	119.1	102.2
Capana06g000931	94	93.3	95.9	87.2	85	83.2	81.3	78.5	83.1	82.2	86.5	83.2	126.1	126.9	124.2	136.8	132.9	128.7	98.7	99.7	102.7	93.8	97.1	99
Capana03g002552	100.4	112.6	103.6	107.5	105.8	105.4	108.2	105.4	111.6	92.2	83.3	77.2	98.1	97.8	105.2	101.5	107.1	113.2	99.5	99.7	101.7	92.6	88.3	82.3
Capana04g001693	94.8	97.7	97.6	105.6	112.3	109.6	111	113	109	112.3	113.3	106.4	87.6	87.2	91.9	95.5	90.4	93.4	95.8	90.4	96.1	97.3	95.6	96.1
Capana00g000984	88.4	102.2	103.4	94.9	100.9	91.6	97.8	107	99.4	114.9	105.1	101.9	84.2	88.4	86	96.2	95.1	93.9	102.9	97.1	108.6	120.8	104.2	115.1
Capana08g000964	130.2	104.9	101.6	105	107.9	98.8	91.4	102.9	103.8	86.8	88.1	107.8	98.8	96.1	95.4	96.6	103.1	94.4	93.4	97.4	95.5	97.7	99.6	102.7
Capana05g000518	98.5	95.3	93.1	102.8	108.2	103.4	97.8	81.6	93.5	89.6	85.3	91.5	101.5	105.3	100.4	94.8	97.2	98.2	110.9	124	117.1	104	103.1	102.9
Capana00g002436	96.9	101.1	99.6	100	94.7	104.4	120.8	108.7	105.8	114	109.6	103	88.4	90.1	91.9	87	93.9	95.4	88.3	92.5	93.4	104.6	109.3	106.6
Capana11g000253	138	127.5	118.1	115.1	107.9	118	107.5	104.7	119.3	88.2	94.7	94.4	91.2	89.9	84.8	93.2	93.3	95.5	86.9	92.7	82	79.8	89.3	88
Capana01g000571	80.4	82.1	80.3	86	89.3	87.5	102.6	97.3	98.5	138	123	130.4	84.2	93.2	88.8	80.8	88.2	82.9	90.9	96.1	94.5	137	130.8	137.2
Capana11g001953	92.3	102.5	97.5	90.3	94.5	84.2	85.9	94	78	111.7	103.7	93.9	91.4	93.9	107.2	103.5	103.2	118.3	102.1	100.1	101.3	122.8	108	119.5
Capana08g001907	78.5	86.3	80.3	85.7	92.3	87	84.6	87.3	87.3	86.9	87.8	90.8	103.7	99.3	101.8	113.1	107.6	108.7	123.8	117.8	124.4	123.7	121.6	119.7
Capana03g001127	108.7	117.4	108	101.6	114.3	107.8	88.7	100	95.5	101.9	103	107.2	104.2	91.2	97.3	100.5	97.2	99.6	94.5	90.3	92	100	86.6	92.6
Capana05g002512	87	88.7	88.4	84.2	85.1	88.2	86.2	93	93.2	85.6	98.1	103.9	119.8	114.2	112.7	128.8	118.8	119.6	105.7	100.3	95	102.7	101.8	98.9
Capana02g002723	107.8	107.5	101.9	114.7	108.4	105.3	113.3	96.2	96.5	102.4	86.1	93.6	92.1	106.2	109.9	90.1	103.2	102.8	88.6	96.5	100.3	91	95.9	89.7
Capana10g000251	123.6	111.9	97.8	95.5	99.3	101.1	101.7	106	105.7	98.2	93.9	99.6	90.1	93.6	99.3	98.9	99.3	99	94.9	100.3	96.8	97	95.8	100.7
Capana03g001651	90.8	92.9	91.2	89.5	91.2	92.3	89.2	91.9	92.3	98	96.8	97.8	109	107.1	108.9	103.5	102.6	99.3	107.6	107.8	109.1	112.4	109.7	109.1
Capana10g001782	0	96.2	157.5	0	102.7	149.2	0	110.6	127.5	0	124.7	142.4	0	189.3	231.8	0	187.4	142.9	0	219.4	150.4	0	169.7	98.3
Capana04g002388	114.8	131.2	130.4	108.9	108.1	110.3	106.7	95.8	95.1	84.9	81.4	82.8	103.1	110.2	101.7	100.5	98.9	98.5	95.2	91.2	96.8	86	83.3	84.4
Capana04g001638	114.1	107.6	132.3	110.2	111.8	105.6	91.4	94.9	97.1	90.1	85.7	94	112.4	108.2	107.1	100.3	101.7	93.9	100.7	102.1	88.6	80.8	87.9	81.4
Capana02g001203	99.6	104.1	97.5	112.2	93.5	110.7	99.7	110.2	105.5	96.7	100.6	99.3	96.3	93.1	100.4	91.6	95.5	88.7	105	104.8	101.2	98.9	98.2	96.8
Capana01g002103	109.8	107.9	106.9	115.1	109.9	113.4	116.5	106.4	102	116.3	112.7	113.6	77.8	81.6	81.8	79	80.5	81.5	84.7	97.3	95.6	100.8	103.8	105.3
Capana01g003103	112.4	111.6	108.9	109.2	113.3	108.1	117.5	85.7	88.3	70.1	85.8	83.8	130.3	115.7	122	98.3	106.3	106.7	88.3	99.6	101.8	73.9	82	80.4
Capana06g001824	97.3	99.1	95.9	96.5	103	98.8	98.9	102.2	100.9	92.9	96.3	98.6	104.8	104.3	99.1	109.9	109.7	107.7	98.2	91.7	94.4	101.4	93.8	104.5
Capana09g002113	89.5	91.3	96.7	90.1	94.4	98.1	94.4	98	96.4	97.4	102.1	98.7	106.3	100.8	99.3	104.1	97.6	98.2	104.6	101.9	101.9	113.6	114	110.7
Capana06g000554	108.9	106.1	109.2	116.3	121.7	126.4	135.5	140	145.2	87.7	88	83.2	96.6	94.3	95.9	79	81	71.9	105.4	103.3	102.1	70.5	65.6	66.2
Capana00g003486	134.6	117.1	134.5	92.7	98.8	93.4	79.7	96.4	77.4	88.1	88.7	100.9	97.6	96.9	90.8	119.5	119.5	112.9	93.6	100.9	94.9	94.1	81.6	95.3
Capana11g002151	119.9	129.5	125.1	110.6	108.3	112.8	85.6	81.7	90.7	85.7	85.1	82.2	109.7	116	110.8	111.3	107.2	107.1	101.3	98	94.1	75.9	74.3	77.2
Capana01g002460	122.9	100.9	102.6	110.7	98.5	104.3	103.1	92.9	107.2	96.6	109.8	95.9	89.6	94.7	101.5	91.4	95.4	97	96.8	100.7	100.6	88.8	107.1	91
Capana01g001486	110.2	112.5	108.7	113.7	115.4	111	102.7	105.6	102.2	108.1	108	112.8	92.4	91	91.2	97.2	95.7	92.1	95.2	92.2	96.6	80.5	79.7	85.4
Capana01g000355	104.2	98.6	105	110.2	102.7	103.8	101.6	115.2	110.9	98.8	102.2	98.9	91.9	95.2	95.7	98.3	94.2	93.5	101.9	97.9	98.8	93.1	94	93.5
Capana10g000310	135.2	111.3	113	113.8	94.2	108.9	85.4	94.7	97	66.3	85.1	85.7	106.3	109.2	111.5	134.6	115	105.5	90.3	102.8	98.5	68.2	87.7	79.8
Capana02g002513	102.7	103.1	105.4	99.2	99.4	103.4	88.9	91.5	88.9	81.2	83.3	82.4	116	114.2	111.4	107.7	106.6	106.5	116.8	113	115.8	87.6	89	86.2
Capana06g000158	108.5	104.4	110	107.2	114.8	105.4	123.5	102.2	115.3	83.6	88	87.9	94.5	95.4	98.4	94.1	92.1	88.7	108.8	109.1	109.8	79.7	93.9	84.4
Capana03g001786	100.7	97.7	93.9	99.4	101.1	100.3	103.7	98.5	110.9	104.6	104.5	104.6	98.4	96.5	100.6	97.7	97.9	94.5	99.8	106.5	98.8	95.7	97.3	96.3
Capana01g002860	102.5	103.9	103.4	104.2	105	102.9	99.9	102.6	98.7	86.2	89.1	86.9	106.9	106.9	106.5	114.8	104.3	108.6	97.4	96.9	98.7	88.2	91.1	94.4
Capana07g000070	113.4	111.9	105.5	96.6	94.9	91.5	86	94.7	78.3	91.3	91.4	91.4	99.6	95.7	102.8	96.1	94.3	102.2	116.9	117.2	118.9	100.2	99.8	109.5
Capana02g003328	112	111.7	112.5	104.2	104.2	103.8	95.3	112.7	110.2	95.7	97.2	102.1	92	93.9	100.2	102.3	94	88	103.8	91.9	95.8	94.8	94.3	87.4
Capana09g000302	92	89.4	93.1	88.6	94	93.6	89.6	91.7	93.7	85.2	84.5	87.5	105.6	115.2	110	118.4	111.1	111.4	114.3	109.4	107.1	106.4	104.6	103.6
Capana04g001434	102.3	78	87.1	88.8	83	84.5	94.8	89.6	84.3	97.2	110	101.3	98.5	103	105.5	100.4	97.1	105.6	102.9	109.5	109.4	115.1	129.7	122.4
Capana04g001897	130.8	118.3	123.7	109	104.4	105.3	95.8	98.2	99.4	86.3	87.1	91.2	104.7	113.3	109.5	102.4	102.4	100.3	92.2	92.4	89.6	78.8	83.9	81
Capana02g002977	102.7	107	116.6	97.9	109.3	106.4	104.2	112.3	106.5	100.5	120	103.9	98.3	87.1	89.7	91.3	83.8	88.1	99.6	88.5	98.1	105.5	91.9	90.7
Capana04g001413	106.3	108.6	104.5	111.1	113.7	113.3	123.7	124.1	118.1	91.5	93.6	88.8	91.7	83.9	94.4	85.6	89	95.3	95.4	94.4	99.6	94.6	92.7	86
Capana08g001603	120.3	92.6	102.2	88.7	86.3	86.8	82.9	87.2	92.7	122.8	123.9	122.6	86.4	83.3	84.3	87.6	92.8	97	78.9	96.3	90.3	132.4	137.7	124.1
Capana07g002051	103.6	100.1	102.7	96.4	97.8	97.2	100	101.1	93	92.8	91.7	91.5	103.3	117.5	107.8	105.2	99.5	109	102	99	103	96.7	93.3	95.8
Capana01g003371	98.5	130.1	105.9	91.6	103.4	100.4	111.9	97.5	110.1	102.7	98.7	103.3	95.8	92.4	90.4	90.6	84.2	86.9	87.2	85.4	93.5	121.8	108.3	109.6
Capana03g001722	112	140.1	117.8	101.8	97.9	95.6	80.8	86.2	103.8	98.1	95.6	102.8	111.4	99.4	94.3	90.4	82.2	93.6	99.9	95.4	92.9	105.7	103.3	99.2
Capana03g001979	106.3	105.3	99.5	112.5	109.5	109.6	104.8	101.4	104.5	95.5	91.3	108.1	98.9	98.6	90	95.4	98.5	87.7	97.2	103.9	101.2	89.4	91.5	99.3
Capana02g001318	137.4	137.5	132.1	108.2	106.4	109.8	82.3	80.9	92	86.8	87.9	90	140.8	142.6	123.7	97.7	94.4	97.2	74	74.3	78.1	72.9	76.1	77.1
Capana12g000132	104.3	98.4	102	98.6	100	98.8	107.6	103.1	101.4	91.8	86.8	88.8	87	94.5	96	104.1	104.8	105.1	110.6	114.4	110.6	96.1	98	97.4
Capana12g001025	106.5	107.1	111	111.3	117.2	113.3	104.1	117.1	109.7	90	96.6	93.3	100.3	94.4	95.9	104.4	94.8	102.2	98.7	94.5	93.7	84.7	78.2	80.8
Capana07g001752	99.9	96.7	94.1	95.1	94.1	97	94.4	93.7	104.3	101.5	98.4	105.3	96.3	98.6	94	104	108.7	100.2	98.3	98.9	94.8	110.6	110.9	110.3
Capana00g003394	100.7	95.8	99.5	113	107.2	114.2	104.5	107.9	103.7	94.4	101.3	99.6	93.4	92.9	92.6	96.4	99.3	92.6	103.5	97.3	99.2	94.1	98.4	98.6
Capana06g000813	97.8	96.6	94.7	92.6	94.2	90.4	88.7	95.4	93.9	92.4	97.9	96	108.4	105.7	107	118.4	110.7	114.2	100.4	100.6	102.3	101.3	98.7	101.4
Capana03g004576	120.4	119.1	118.8	117.5	112.1	110.8	61.3	65.7	64.7	84.5	90.3	84.4	115.5	106.9	118.5	109.5	111	112.9	107	104.7	105	84.3	90.3	84.9
Capana12g000663	115	113	115.7	99.1	95.7	97.2	90.1	77.9	82.8	83.6	83.3	84.4	110	114.9	112.4	110.6	117	115.8	103.3	104.6	103.7	88.3	93.6	87.9
Capana06g001150	115	109.7	102.8	124.7	114.2	119.4	121.7	117.3	120.3	111	112.4	109.8	85.4	89.8	85	87.8	85.9	85.4	79.5	87.2	89.1	74.9	83.4	88
Capana05g001782	162.3	0	168.1	152.3	0	153	160.2	0	163.3	149.2	0	149.7	137.2	0	137.8	140.2	0	139.1	143.1	0	143.4	155.5	0	145.6
Capana00g005041	111	106.6	110.4	103.2	100.6	102.1	106	90.8	99.2	98.8	95.4	95.6	98.3	106	100.3	104.4	110.9	110.1	89.2	93.3	91.6	89.1	96.2	90.7
Capana03g000162	96.4	83.5	98.1	97.3	92.4	93.5	101.4	99.4	111	101	107.4	102.1	91.5	94.8	93	94.4	95.9	90.3	98.6	95	94	119.3	131.6	117.9
Capana08g002518	106.1	101.1	105.1	95.7	93.5	95	109	93	98.6	90.4	106.8	100.9	98.8	94.1	94.5	103.3	107.1	104.9	97.4	99.8	94.4	99.4	104.6	106.5
Capana09g001431	110.4	114.6	107.8	114	104.8	102.6	98.7	94.4	117.4	88.6	93.9	94.6	109.1	113.9	101	100.8	98.9	100.7	97.8	94	92.1	80.7	85.5	83.9
Capana03g002400	98.8	100	105.3	97.1	98.4	102.4	102.5	104.2	102.2	89	89.5	87	105.2	106.4	106.8	109.1	108.8	109.5	106.5	105.3	102.6	91.8	87.3	84.3
Capana05g002131	79.3	84.3	77.1	90.9	98.8	89.3	93.6	93.8	89.5	95.5	94.6	94.7	107	102.8	108	103.7	103.1	102.4	110.6	110.7	114	119.3	111.8	125
Capana08g001938	95.3	100.1	96.5	104.3	105.6	104.5	105	103.1	102.9	95.8	90.3	91.8	97.7	94.7	94.3	95.7	99.1	97.5	104.2	98.5	105.1	101.9	108.7	107.4
Capana07g000394	118.5	121.1	119.1	108.3	115.4	134.9	109.4	107.4	102	98.1	94.2	95.5	96.5	90.9	85.7	88.9	91.8	91.6	115	104.8	97.6	65.3	74.3	73.6
Capana03g004110	102.6	113.4	102.1	103.4	107.8	104.8	91.5	95.5	93.7	77.9	79.7	80.7	108.7	107.3	107.4	104.9	101	106.4	138.3	117.4	128	72.7	77.9	76.9
Capana11g001981	125.7	109.9	105.9	123.2	111.6	104.6	87.1	87.7	98.8	97.1	93.5	92.8	94.3	96.5	101.6	98.5	99.8	99.4	91.1	108.6	100.7	83	92.4	96.3
Capana02g003065	114.3	112.1	118.2	102.7	104.3	105.6	88.9	94.6	92.4	84.3	86.3	87.8	117.2	109.7	106.8	103.9	101.6	100.2	96.8	97	96.8	91.8	94.3	92.4
Capana06g002078	108.7	100.3	107.5	101.3	96.3	97.6	96.8	98.1	72.9	92.3	93.8	86.8	111.7	113.8	119.5	110.4	112.2	116.5	92.8	94.1	103.9	85.9	91.4	95.2
Capana05g000367	101.9	109.5	101.9	103.2	110	102.6	111.7	114.1	107.9	97.9	101.3	97.8	97.1	86.6	96.7	94.3	90.1	103.1	97.6	95.8	94.4	96.4	92.7	95.7
Capana08g001058	99.9	96.9	113.1	100	95.4	103.5	112.7	105.6	113.3	104.9	102.5	105.3	91.5	103.4	94.8	88.8	99.3	87	93.3	88.4	85.3	108.9	108.4	97.7
Capana09g000122	126.1	118.2	123.7	127	124.5	127.7	114.9	114.7	110.3	98.3	93.7	95.7	89.1	94.5	92	94.5	102.4	104.9	79.3	81.9	76.1	70.9	70.1	69.5
Capana00g004292	106.9	104.1	104.1	99.3	96.2	96.2	87.9	87.9	94.7	92.1	92.5	94.2	105.1	106.4	105.8	109.2	108.5	105.1	101.7	102.2	100.3	97.8	102.1	99.6
Capana11g001143	163.5	142.8	154.3	87.8	98.8	107.7	83.9	80	79.8	76.9	77.5	77.9	161.8	150.9	145.8	99	107.4	98.1	65.9	77.5	74.9	61.1	65	61.6
Capana00g003189	99	95.7	78.2	98.8	101.1	83.1	84.4	84.8	84.6	108.7	108	113.6	93.1	92.7	92.7	91.2	92.4	85.9	101.1	99.8	87.8	123.7	125.6	174
Capana11g001672	103.5	103.2	98	102.2	100.6	99.4	109.4	111.9	100.6	80.2	86.3	89.6	99.1	98.2	113.7	111.1	109.3	110.4	109.4	101.5	99.1	85.1	89.1	89.3
Capana00g001441	86.5	87.1	90.6	97.9	97.5	98.5	125.9	120.7	124.2	117.2	113.6	112.9	89.7	90.3	87.7	89.1	90.2	91.5	92.3	95.9	95.8	101.3	104.8	98.6
Capana02g001299	121.1	110.3	111.1	97.7	99.8	99	101.3	93.3	98.6	90.3	87.5	86.6	91.3	98.1	96.9	95.9	102.1	104.4	114.3	117.4	108.4	88.1	91.6	95
Capana00g003501	96.5	102.8	92	95.4	96.4	93.5	103.7	104	103.9	104.6	100.2	107.7	94.8	92.8	95.8	90.5	92.2	92.8	106	105.2	101.9	108.5	106.2	112.3
Capana04g000239	116	105.7	116.8	105	97	100.1	91.6	92	87	101.1	107.6	95.4	97.9	103	101.8	98.2	101.4	100.9	94.9	93.8	97	95.3	99.6	101.1
Capana08g001729	96.3	96.7	100	99.1	96.6	98.5	94.7	106.6	109.7	104.8	102.7	104.8	93.8	91.2	91.6	98.7	97.4	93.4	103.7	102.7	97.4	108.9	106.1	104.4
Capana03g000302	89.4	99.1	90.1	93.1	101	97	83.9	101.7	86.5	85.1	92.2	86	113.4	100.4	111	122.6	112.5	121.9	119.6	105.9	117	92.9	87.1	90.5
Capana12g001007	102.9	103	102	117.5	117.6	114.5	78.8	79.7	81.2	102.2	93.1	92.7	102.3	104.8	104.5	99.6	99	104	99.3	104.3	100.3	97.6	98.6	100.9
Capana08g001701	100.3	101.5	98.7	103.8	101.5	104.3	101.9	94.8	97.9	96.1	95.9	93.9	95.7	98.8	97.4	105.2	105.4	102	104.6	105.5	110.2	92.3	96.6	95.6
Capana08g000041	99	101.3	94.8	92.3	97.1	92.9	99.9	102.4	99.7	133.9	116.7	123.1	84.3	92.9	91.5	92.6	92.2	89.1	91.6	92.5	94.1	106.4	104.9	114.8
Capana09g000692	111.8	124.1	117.5	111	113.3	106.4	99.5	83.6	87.9	97.2	103.3	93.5	102.7	105.3	106.8	100.4	100.3	103.2	86.8	86.2	90	90.5	84	94.8
Capana09g001680	101.9	95.8	102.8	104.3	97	107.9	103.5	96.3	104.9	108.7	98.7	104.1	101.2	109	102.7	94.4	99.7	94.6	97.1	106.2	96.4	88.8	97.3	86.6
Capana03g003200	96.5	100.8	101.2	96.3	108.6	105.9	94.6	113.7	99.7	95.3	117.7	91.5	100.3	86.4	102.5	110.4	92.5	99.4	113.3	89.4	109.9	93.2	90.9	89.7
Capana07g000705	93.3	97.1	102	98.9	97.6	100.9	92.3	91.5	111.8	110.6	104.4	102.3	93.1	99.4	92.1	96.5	100.7	92.2	98.8	103.7	95.3	116.5	105.6	103.4
Capana06g002915	103.9	97.4	110.1	93.9	97.2	97.8	105.1	93.5	101.7	91.5	89.8	95.9	107.7	109.3	101.4	105	111.5	105.8	99.9	102	95.1	93	99.3	92.2
Capana08g001703	108.1	104.7	98.6	110.6	106.3	102.6	100.9	107	103.9	102	103	95.1	90.9	91.5	96.2	99.8	98.3	100.2	92.9	96.4	100.3	94.9	92.8	103
Capana07g001846	94.9	92.2	97.2	103.3	104.1	105	100.9	148.1	121	110.9	107.2	109.3	89.5	77.4	86.9	84.8	76.3	88.5	99.1	94.3	92.4	116.6	100.3	99.7
Capana05g000078	114.9	99.3	107.4	104.1	91.2	92.9	101.6	98.5	100.8	87.8	88.7	88.4	101.3	101.1	100.7	99.8	113.3	109.9	103.7	115.4	107.4	86.6	92.3	92.5
Capana04g002872	128.6	115.4	129.1	102.1	108.1	102.8	90	87.9	99.4	81.4	84	90	98.5	103.1	97.7	117	114	102.5	93.6	99.1	98.2	88.8	88.3	80.3
Capana08g000786	108.9	117.1	116.4	129.1	121.9	116.8	102.3	103.5	105.1	94.1	91.9	89	91.7	91.7	94.5	100.4	95.9	94.5	94.5	96.1	97.3	79.1	82	86.4
Capana01g002828	98.7	101.6	103.5	101.4	106.4	106.6	103.7	104.5	102.6	99	92.7	90.6	98.7	100.5	101.5	102.4	102.4	101.7	103.2	106.5	106.5	92.9	85.5	87.1
Capana09g001984	93.3	100.1	93.2	95.2	98.6	96.8	117.3	107.8	103.9	105	99.7	108.1	93.5	97.1	97.3	94	94.1	96.4	107.3	107.9	101.6	94.4	94.6	102.8
Capana03g000315	94.3	99.6	93	91	95.9	96.7	124.8	102.5	119.5	113.8	114	107.2	98.5	97.4	92.8	90.6	95.4	92.9	92	95.2	95.7	95	99.9	102.1
Capana09g002037	77.7	98	90.3	112.1	101.9	98.1	81.5	92.3	97.3	97.1	108.6	110	118.9	99.5	100.9	83.9	95.6	95.1	128.3	96.6	98.8	100.7	107.5	109.4
Capana07g002304	91.3	93	93.2	107.4	104.7	106.5	108.9	108.4	106.2	107.2	104.4	102	92.9	95.6	97.9	91.3	89	89.6	95.9	99.5	98.2	105.1	105.4	106.3
Capana04g002552	94.2	83.9	89.1	102.7	97.7	102.6	117.2	137.3	134.3	89	88	92.8	95.2	91.2	93.6	96.3	98.4	93.4	101.2	99.8	96.1	104.2	103.7	98.2
Capana01g001586	96.9	111.6	100.9	99.3	101	101.3	109.4	97.9	106.1	98.1	95.6	101	101	89.2	86.1	90.7	94.3	86.2	101.7	113.7	114.7	102.8	96.6	103.7
Capana03g000245	118.5	118.6	115.6	104.8	106.3	98.1	103.5	111.8	105.8	90.2	87	89.9	93.7	87.6	85.9	100.6	96.6	107.5	99	103.1	106.7	89.8	88.9	90.5
Capana01g003617	100.1	95.8	96.7	96.8	95.6	94	89.7	94.2	89.7	78.8	81.5	81.3	118	126.3	120.5	121.8	116.6	121.7	98	94	98.6	96.9	96.1	97.5
Capana03g001366	91.6	99.7	105	96.9	95.7	97.8	106.6	103.3	102.8	107.8	107.1	105.2	95.3	88.9	90.6	96.4	93.5	95.5	99.3	100.8	99.2	106	111	104.1
Capana01g003292	96.5	98.4	100.5	101.7	101.8	108.5	106	103.3	110.6	96.1	96.9	89.2	101.1	98.9	101.2	91	92.4	87.1	111.3	110.6	111.9	96.2	97.7	91
Capana10g001094	118.9	127.6	112.5	143.2	133.1	112.8	97.8	99.9	104.5	91.4	91.6	95.4	86.5	89.5	96.3	96.9	93.2	104.1	85.2	86	89.9	80.2	79.1	84.4
Capana00g002264	183.4	169.3	179.1	111.6	118.4	119.2	79	79.7	81.7	75.3	79.4	79.7	126	122	118.1	86.6	93.2	83.5	68.7	71.6	73.7	69.4	66.4	65.1
Capana04g000523	105.4	111.9	111.2	114.8	108.1	107.1	107	99.9	109.3	92.4	90.5	92.7	90.8	100	99.4	98.6	100.8	96.5	101.8	104.3	102.3	89.2	84.5	81.5
Capana00g000314	108.1	109	111.3	100.6	105.1	108.4	96	96.5	95.3	96.6	105.9	99.1	96.7	94.7	92.8	98.5	93.9	96.2	102.7	95.1	97.9	100.8	99.7	99
Capana01g002263	105.2	103.5	104.6	103.2	105.5	98	146.5	123.6	139.9	80.9	86.1	83.6	95.4	100.5	97.2	93.5	100.4	97.2	101.2	97.4	101.6	74.1	83	77.9
Capana04g001507	91.2	88.1	91	94.6	95.5	96.1	93.3	92.7	98.2	99	102	104.4	97	97.9	97.5	93.8	95.2	93.1	107.4	108.4	105	123.6	120.3	114.8
Capana06g000897	90.2	89	93.1	84.4	87.6	91	93.4	91.6	92.1	90.6	87.8	91.6	111.7	111.9	109	117.7	120.2	114.5	105.9	105.4	99.8	106.1	106.4	108.9
Capana05g001799	116.4	102.7	123.6	106.4	101.9	99.3	100	93.6	98.7	98.8	104.1	98.4	84.2	91.2	87.1	100.3	94.4	99.4	96.3	100.9	94.9	97.8	111.2	98.6
Capana00g003682	94.2	89	86.2	99.9	89.9	92	89.7	82.5	96.2	107.3	113.8	118.2	90.1	86.7	82.1	96.9	100.5	90.5	101.4	101.6	98.1	120.4	136	136.7
Capana00g004785	95.8	90.9	84.6	100.1	94.3	92.1	115.5	124.5	113.4	94.8	97.7	107	95.7	92.4	93.2	91.7	86.2	86.3	93.6	99.3	102.7	112.7	114.6	120.9
Capana00g003863	140.2	107	109.6	97.7	105.5	101.6	98.4	100.8	107.2	88	95.3	90	103.2	104.9	105.1	89.9	92	96.7	96.7	99.8	99.9	85.7	94.7	89.9
Capana11g000106	99.2	98.2	103.4	105.8	104.7	107.9	90.8	95	88.6	115.3	104.2	105.9	100.2	96.9	100.6	88.5	91.7	90.3	101.7	102	102.8	98.4	107.2	100.5
Capana02g003124	104	100.4	100.8	98.1	98.3	101.9	101.1	101.6	100.5	89	98.7	92.3	97.7	95.8	98.7	107.9	101.6	104	104.1	99.4	101.3	98.1	104.2	100.4
Capana00g003084	110.1	103.1	93.3	98.6	99.6	102.4	111.1	106.3	110.2	86.5	90.9	91.5	114.9	99.2	103.7	94.5	104.5	98.2	100.9	108	108.7	83.5	88.5	92
Capana10g002501	97.2	83.1	89.2	106.8	89.6	93.3	97.6	91.3	95.2	91.7	105.8	93.3	104.1	108.4	102.5	106.6	101.3	105.8	95.7	100.5	104.3	100.2	119.9	116.4
Capana05g002292	134.8	0	143.9	140.5	0	140.5	146	0	158.7	144.8	0	149.3	149.2	0	146.5	152.4	0	153.4	162.8	0	147	169.6	0	160.7
Capana06g001285	91.9	94.1	92.8	99.4	107.9	98.7	150.4	148.4	98	105.8	99.9	90.9	86.8	87.4	104.1	86.8	88.3	105.3	88.7	90.9	110.8	90.1	82.9	99.5
Capana00g001494	97.5	96.6	95.2	90.4	90.5	92	100	101	101.7	104.3	108.9	105.3	91.9	93.3	92.4	96.4	92.3	93.8	101	98.6	101.8	118.6	118.9	117.7
Capana11g001628	105.1	99.9	103	107.5	100.8	106.2	107.5	93.3	111.7	98.3	103.7	97.9	99.3	102.2	97.7	104.3	116.3	106	88.2	97.3	89.5	89.8	86.6	87.8
Capana06g002092	94.2	94	90.1	90.9	98.3	92.1	87.9	96.1	94	103.5	105	105.7	105.5	102.3	103.1	102.8	98.4	103.6	100.9	98	98.6	114.3	107.8	112.8
Capana03g001059	107.6	110.6	107.3	117.2	116.9	118	131.7	129.5	130	89.5	86.9	92.9	91.3	94.3	93.4	95.3	92.1	90.6	93.5	93.5	93.6	73.9	76.3	74.3
Capana11g002262	109.5	110.3	104.6	92.6	108	109	101.3	104.6	113.8	89.8	72	60.9	102.7	106.9	112	101.2	116.8	112.1	112.3	104.2	108.7	90.6	77.2	78.8
Capana08g002333	132.9	0	136.1	149	0	158.1	143.8	0	131.2	163.4	0	135.8	135.3	0	165.3	127.3	0	144.7	144	0	158.1	204.3	0	170.7
Capana03g002261	104.2	110.6	132.4	103.5	103.9	102.4	99.1	98.5	94.1	92	94.1	84.4	104.5	98.8	104.5	100.4	97.2	100.4	97.3	99.3	94.1	99.1	97.6	87.7
Capana04g000864	126	104.5	109.1	99.3	100.9	107.2	108.4	132	107.4	90.6	92.5	103	96.4	95.5	95.1	103.8	97.3	100.3	89.6	89.3	88.3	85.9	88.1	89.6
Capana03g003642	100.9	88.4	86.6	103.3	97.5	97.7	62.5	89.2	69.3	102.1	105	104	99.5	98.5	96.9	100.8	95.5	98.9	115.1	111.9	121.8	115.8	113.9	124.9
Capana08g002743	110.4	109.4	108.7	107.7	103.8	105.7	103.6	99.8	111.4	85	87.4	87.4	105.3	106.9	102	105.6	107	105.3	95	96.5	94.3	87.4	89.1	85.3
Capana01g001535	80.5	79.5	84.1	78	77.7	79.6	67.6	68.9	71.3	67.9	65.5	65.9	97.4	95.3	92.6	155	157.9	157.5	139.4	141.7	138.6	114.1	113.4	110.5
Capana11g000661	85	84.3	99.1	83.1	88.2	77.6	86.1	122.7	86.5	84.7	91.7	66.7	120.4	102.4	120	116	103.6	122.7	118.8	106.2	120.1	105.9	100.9	107.3
Capana12g001207	108.7	136.7	112.2	103.4	106.9	104.1	96.6	116.4	141.1	98.3	79.6	80	98.4	93.7	99	102.3	100.1	97.7	97.6	85.4	78.2	94.9	81.2	87.8
Capana05g000788	110.5	108.4	109.8	109.4	101.9	109.5	105.5	109	114.3	93.9	92.3	89.7	101	94.6	99.4	93.8	96.2	92.1	98.6	111.7	103.6	87.2	85.8	81.6
Capana10g001701	112.8	108.2	109.2	135.2	135	113.7	114.1	108.9	102.4	79.2	81.4	90.9	82.1	89.5	91.4	85.4	99.2	96.1	95	92.3	101.8	96.2	85.4	94.4
Capana06g002426	99.6	99	95.5	99.5	103	101.5	76.5	105.8	101.9	96.2	91.6	95.5	104.9	99.7	99.3	111.4	105.3	104.9	109.1	100.3	101.6	102.9	95.4	99.9
Capana02g001377	115.7	118.9	121.5	118.5	108.9	114	116.4	99.8	98	108.1	106.2	100.3	90.3	95.7	95.1	101.1	105.1	110.4	77.5	85.4	81.2	72.3	80	79.6
Capana10g002253	85.2	92.8	87.4	121.7	123.5	125.7	95.9	95.6	101.2	89.1	86	88.3	103.9	105.7	107.6	109.3	107.8	104.5	108.6	97	98.8	86.3	91.6	86.5
Capana01g002878	120.3	114.6	112.3	120.3	113.9	108	115.6	113.2	113.5	84	91.1	89	98.8	96.5	100.1	103.2	105.2	107.7	87.1	90.2	91.4	70.7	75.4	78
Capana12g002921	108.2	108.7	128.4	102.4	101.1	99.8	106.1	102.9	104.4	98.7	101.2	94.7	99.9	98.5	95.3	100.1	94	98.4	92.2	91.8	94.4	92.5	101.7	84.6
Capana04g000836	99.8	101.8	101.3	95.7	98	95.6	106.2	107.9	105.4	95.9	96.2	93.9	95.9	96.7	97.3	99.8	97.8	101	99	98.6	95.5	107.7	103	110.1
Capana12g002230	91.9	95	92.8	103.2	107.6	100.7	104.1	115.2	111.4	113.6	110.3	118.1	93.7	88.7	92	93.4	88.4	89.8	104.3	98.3	99.7	95.9	96.4	95.5
Capana03g000079	76.4	79.2	82.2	109.1	111	112	114.8	120.2	115.7	87.5	92.4	91.4	70.1	67	73	121.6	119.2	116.4	114	110.1	107.3	106.6	100.9	102
Capana08g000936	91.2	96.1	91.9	79.4	84	83.3	75.8	75.9	85.1	86.2	84.3	92.4	138.1	130.3	129.6	144.4	142.1	139.1	94.8	99.3	98.5	89.9	87.9	80.1
Capana05g000387	97.4	97	109.8	101.2	96.1	108.4	100.3	101.1	112.1	101.6	98.9	113	97.7	94.9	91.2	107.7	113.8	94.5	93.9	97.4	82.8	100.1	100.8	88.1
Capana07g002111	121.6	119.7	112	122.9	118.8	110.4	127.9	125.3	104.9	114.2	113.6	103.2	90.2	86.4	95.3	84.3	89.2	110.6	76.2	78.9	87.8	62.6	68.2	75.8
Capana01g001553	87.4	87.5	87.8	116.2	113.3	113.8	110.7	110.5	111.5	88.1	92.1	94.8	84.9	80.6	83.7	91.2	85.5	89.3	131	145.9	133.2	90.4	84.5	85.9
Capana03g002598	89.1	90.3	93.4	83.7	87.7	88.1	109.3	114.8	119.8	100.1	94.1	98.9	133	129.6	125.2	100.2	100.2	93.4	85.8	82.2	82.3	98.7	101	98.9
Capana02g003348	93.4	97.6	81	119.1	116.3	100.8	139.6	141.3	143.7	153.5	152.4	205	71	69	67.7	62.4	66.6	54.7	74.4	73.6	71.2	86.6	83.1	75.8
Capana03g001122	113.3	115.9	127.5	110.4	108.5	114.7	85.4	54.5	48	89.7	79.9	67.3	105	119.1	118.7	108.2	131.7	135.2	101.2	114.8	113.9	86.8	75.7	74.7
Capana03g004449	87.6	105.9	107.4	120.7	115	104.5	102.4	127.3	110.7	99	84.7	86.6	90	89.6	93.9	91.8	90.3	96.9	121.2	107.7	114.1	87.3	79.6	86
Capana10g001645	93.7	99.5	94	96.7	105.9	92.9	83.2	99.2	92.5	92.2	96.5	93.4	117.4	109.2	114	106.9	98.4	104.8	106.9	99.6	107.1	103.1	91.7	101.3
Capana07g001003	106.5	103.4	102.7	103	102.5	102.6	94.9	94.2	91.3	93.1	81.4	77.5	93.3	116.7	115.6	103.2	112.7	113.4	101.7	100.9	102.8	104.3	88.3	94.1
Capana11g000413	170.3	135.3	128.4	93.6	98.6	96.8	89	98.2	98.6	88.7	99	103.2	86.3	88.8	85.9	83.1	90	88.4	92.3	91.1	91.6	96.6	99.1	107.1
Capana01g002214	102.8	99.5	100.8	108.7	102.4	103.8	101.6	97.4	99.6	112	99.8	111.5	86.8	95.7	87.5	87.7	95.1	89.9	91.6	99.4	94.5	108.9	110.7	112.4
Capana07g000191	117.9	112.5	111.7	95.9	93.6	96.7	80.4	93.6	80.7	86.7	95.3	93.8	95	98.8	95.4	118.7	111.2	112.9	103.2	98.7	106.5	102.1	96.4	102.3
Capana00g001957	116.9	127.9	109	133.5	133.6	119.9	143.4	124.5	127.2	108.7	97	93.6	85.1	90.2	90.8	79.9	87.8	100.2	71.7	75.4	82.1	60.8	63.4	77.1
Capana01g003589	109.9	102.7	91.2	104.6	105.9	99	102.3	98	102	99.4	94.9	94.7	88.1	103.2	103.1	98.6	102.7	105.9	98.3	97	102.6	98.8	95.5	101.5
Capana04g000250	127.2	135.1	122.6	139.7	142.9	141.4	134.8	137.5	131.1	106.7	102.2	104.5	77	73.5	81.4	94.7	83.8	85.6	61.4	63.5	67.7	58.5	61.5	65.7
Capana12g002654	102.2	115.3	110.9	100.3	106.2	104.3	97.1	101.4	108.9	98.1	91.2	90.5	116	103	101.5	107.4	105.2	105.9	95.2	97.7	97.6	83.7	79.9	80.5
Capana01g004101	109.5	103.8	106	112.8	104.4	109	109	103.6	110.2	102.2	97.7	99.7	92.9	90.9	90.2	94.7	91.4	93.5	88.8	115.9	99.8	90.1	92.4	91.5
Capana10g000459	85.5	105.6	89.5	83.1	85.4	81.1	139.9	154.8	103.2	69.8	72.4	77.5	96.9	90.1	106.5	122.6	112.6	126.2	89.1	88.4	97.3	113.1	90.6	118.8
Capana02g002853	103.9	109.4	108.5	99.6	99.3	97.3	107.6	108.7	105.5	85	83.2	81.3	104.4	103.3	110.2	111.3	110.9	109.4	99.3	97.5	98.1	88.9	87.6	89.6
Capana06g001614	98.4	96.1	94.7	99.9	102.4	98.1	90.5	92	88.2	77.4	82.1	79.2	111	106.6	110.4	115.5	112	115.4	108.5	114.8	119.3	98.7	93.9	94.5
Capana12g002595	103.7	108.3	104.8	104.7	106.5	107	110.9	101.4	104.6	100.8	101.3	105.8	92.1	90	92.6	92.3	95.5	94.7	96.1	97.4	95.4	99.4	99.5	95.1
Capana07g001123	85.7	83.5	90.3	81.5	79.3	85.4	92.2	80	85	109.7	112.8	108.4	102.9	88.3	87.8	89.6	96	97.2	88	91	89.9	150.4	169	156
Capana08g002336	91.2	89.1	94.5	92.2	88.9	95.1	103.1	105.3	101	114.8	107.1	107.8	91.6	88.9	91.5	92.9	104.1	94.6	101.3	99.2	101.2	112.8	117.5	114.4
Capana08g001390	99.6	96.1	107.6	102.6	102.4	101.1	94.3	92.9	96	84.4	86.9	89.4	109.8	109.9	102.8	106	108.1	104.4	103.3	108.2	104.3	100	95.6	94.3
Capana04g001015	116.5	116.2	115.5	120	114.7	108.7	91.8	90.8	94.1	109.7	102	100	99.3	95.5	98.9	84.8	90.7	97	88	95.8	100	89.9	94.2	85.9
Capana08g002538	159.2	167.1	151.5	104.4	106.1	103.3	78.4	76.3	75	61.8	57.1	64	181.5	186.2	190.4	97.2	95.1	96.3	66.4	65.2	66.1	51.1	46.8	53.4
Capana10g002144	101.9	102.2	99.7	108.7	105.9	109.4	104.3	100.4	115.8	102.7	102.5	110.7	89.1	92.2	88.7	95.4	97.2	87.5	93.4	95.4	92.2	104.5	104.1	96
Capana01g004477	98.3	93.3	94.4	98.6	95.6	95	107.5	106.2	95.2	113	108.2	102.3	96.6	101.6	101.1	98.2	96	107.4	95.8	98.2	101.2	91.9	100.9	103.4
Capana03g001208	96.4	102.8	101.6	103.7	109.5	134.9	113.6	102	94.8	99.5	104	98	92.5	84.7	89.9	98.4	95	91.7	98.6	101.5	99.6	97.3	100.5	89.5
Capana06g000393	94.3	85.4	99.1	96	98.7	92.8	113.2	112.8	112.1	107.4	116.7	104.8	92.3	90.4	97.4	93.4	85.7	103.2	91.9	104	97.8	111.5	106.4	92.7
Capana09g000231	116	104.2	101.5	107.9	105.4	102	100.5	108.2	106.5	97.1	93.7	97.1	107.3	100.6	105.6	100.5	101.3	100.1	97.8	103.5	102	72.8	83.1	85.1
Capana01g003113	92.6	91.2	96.3	89.8	89.8	101.6	128.7	109.5	165.2	90.9	93.2	80	107.3	109.9	95.5	98.4	105.4	89.2	93.1	97.3	80.6	99.2	103.7	91.5
Capana08g001129	108.7	102.9	108.5	96.3	99.9	97	100.7	100.7	103.3	106.6	103.7	103.8	89.3	90	89.4	101.9	98.9	97.9	98.8	104.6	111.3	97.6	99.4	88.9
Capana02g002527	97	104.6	109.4	93.7	99.9	105.1	101	117.9	108.1	84.6	88	85.9	104.4	99.7	91.2	107.6	98.9	103	112.3	101.4	110.6	99.4	89.6	86.8
Capana08g001333	108.1	85.8	94	125.3	114.5	110.5	122.6	94.9	100.2	124.7	94.9	95.3	81	109.3	104.9	73.8	86.5	87.4	76.4	119	110.3	88.1	95	97.4
Capana01g001119	102.5	99.5	102	114	110	115.3	117.9	117.1	115.7	110.9	112.6	115.9	87.7	89.9	86.6	84.1	83.5	83.6	90.5	92.4	86.6	92.3	95.1	94.3
Capana02g000320	104.3	105.8	109.3	96.6	97	101.1	97.8	98.8	98.8	92.8	87.7	92	97.5	97.3	97.6	111.2	111.8	109.6	98.2	103.5	98.3	101.7	98	93.3
Capana04g001135	122.2	116.3	110.9	104.5	103.4	102.2	90.5	101	93.7	95.7	94.2	98	103.8	102.5	102.7	93.9	96.2	94.8	89	91.6	98.2	100.4	94.7	99.4
Capana03g003789	97	98.9	99.6	98.1	97.2	95.6	109.1	108.3	97.3	104.7	108.3	104.4	98.2	98.2	103.5	98.5	96.4	103	96.3	94.1	100	98.1	98.5	96.6
Capana06g001148	113	104.9	89.5	100.7	100.8	93.2	99.2	100.2	101.1	102.4	111.3	115.5	98.2	92.8	87.8	91.3	93.9	91.3	91.1	85.4	93	104.2	110.7	128.7
Capana00g003049	96.2	102.4	92.5	93.2	100.9	94.6	100.5	109.2	103	100	98.4	97.1	97.7	96.9	103.2	105.3	101.3	105.8	97.2	92.4	95.8	109.8	98.5	108.1
Capana00g002390	94.4	93.5	91.8	98.9	94.1	99.3	98.2	96.9	102.3	97.9	98.3	95.9	102.5	104.2	102	103.5	103.9	104.4	104.4	102.7	104.7	100.2	106.5	99.7
Capana00g003407	106.2	103.5	106	111	111	110.5	96.4	99	97.3	88.9	90.9	90	106.1	103.7	109.2	105	101.6	97.4	100.9	103	99.3	85.5	87.3	90.3
Capana01g000691	106.6	108.5	101.7	118.9	107.9	113.8	107.1	114.2	113.4	101.1	104.4	108.1	93.8	95.6	89.8	83.1	83.3	80.6	94.7	95.5	97.7	94.7	90.7	94.9
Capana11g001122	103.8	109.4	108.1	99.1	97.5	99.6	102.4	92	99.4	97.1	93.1	94.4	97.6	101.4	98.6	104	105.3	104	99.6	104.9	100.7	96.3	96.5	95.2
Capana11g000242	95.4	90.7	99.4	97.7	92.9	101.8	96.6	70.8	110.8	94.3	93	90	110.6	113.7	104.7	104.8	104.1	97	102.4	112.2	101.1	98.1	122.7	95.2
Capana08g002673	84	90.9	88.4	89.2	96.9	93.7	81.3	86.4	85.6	113.4	132.8	131.3	97.8	81.4	84.9	94.4	83	89.4	100.7	92.4	90.3	139.3	136.3	136.4
Capana09g001555	111	112.9	118.5	110.5	100.7	105	97	83.6	79	89.7	80.4	78	113.9	115.9	120.6	105.9	122.1	128.6	104	103.2	99.9	68	81.1	70.4
Capana12g002786	99.1	100.2	77	118.9	126.9	118.7	135	142.7	145.4	118	117.5	126.7	71	64.4	66.4	70.4	67.2	72.3	91.2	89.6	90.7	96.4	91.5	102.8
Capana01g003521	103.1	103.7	102.2	100.9	101.9	96.7	97.2	97.8	86.6	90	89.6	89.9	112.2	111	115.2	108.7	108.3	108.3	97.7	96.4	101.7	90.1	91.4	99.3
Capana06g000234	101.6	101.8	99.1	105.6	106.9	102.4	109.9	115.8	114.8	99.4	101.2	127.3	103.3	91.2	94.2	96.6	94.2	87.5	97.7	97.6	91	85.9	91.1	83.8
Capana09g002299	98.6	97.1	100.4	100.2	103	104.5	106.5	138.5	122.7	98.3	91.9	95.4	97.8	87.6	96.3	98.6	92.3	94.8	101.5	100.9	99.3	98.5	88.7	86.6
Capana10g000468	94.1	94	88.4	102.2	104.2	100.1	103.7	106	103.3	76.8	69.4	68.2	112.9	115.4	115	103.9	104.7	106.2	116.2	123.6	127.9	90.2	82.7	90.9
Capana03g000648	109.8	115.2	114.5	124.7	111.5	127.9	125.7	106.1	117.7	115.1	95.9	110	81	95.7	83.8	89.4	104	88.5	81.3	91.5	83.1	72.9	80	74.5
Capana10g000024	0	135.3	125.2	0	143.9	128.4	0	95	73.8	0	144.3	141.6	0	176.5	188.7	0	173.7	186.5	0	166.4	178.2	0	164.8	177.7
Capana03g000880	101.9	107.2	97.2	95.5	97.9	92.8	88.7	93.6	100.2	107.4	96.6	97	99.4	101.1	99	100.3	96.8	100.6	92.3	108.5	93.8	114.5	98.3	119.5
Capana03g000764	115.4	99.9	97.3	95.6	92.4	92.9	99.5	106.5	103.7	93.5	96.2	97.9	87.2	82.7	84.9	90.2	91.2	95.6	99.4	122.4	98.7	119.2	108.6	129
Capana12g000289	111.1	124.1	125.9	106	102.5	106.2	63.1	68.3	70.6	78.8	78.1	75.8	113.4	105.8	102.2	134.4	130.9	127.6	110.3	103.3	107.6	82.8	87	84.3
Capana09g001094	115.4	114.8	114	99.8	98.8	96.5	105.5	104.7	101.6	100.5	101.8	101.4	88.8	91.5	94.9	93.9	94	94	93.9	92.1	94.5	102.2	102.2	103
Capana01g002560	112.7	108.3	124.2	106.3	106.1	105.3	110.6	109.5	110.4	101.6	85.9	101.8	91.3	97	93.4	84.1	96.2	79.6	106.9	104.5	110.2	86.6	92.5	75.1
Capana09g001647	100.6	98.1	103.4	105.6	96.2	101	100.7	101.2	102	97.7	99.3	94.4	91.4	96.3	95.7	98.7	92.4	95.2	96.4	102.1	97.3	109	114.2	111.1
Capana04g000854	104.3	115.6	99.8	100.7	97.6	98.9	96.3	95.1	97.2	99.5	96	104.3	94.8	101.4	94.1	103.8	99.3	103.6	99	94.1	100.2	101.5	100.8	101.8
Capana04g001650	88.9	98	91	102.5	104.7	106.8	93.6	94.2	91.5	118	111.9	119.1	92.7	95.7	92.8	94	95.5	94	88.7	87.9	87.7	121.7	112.1	117.1
Capana09g001111	95.2	93.4	100.4	94.7	98.8	94.2	92.6	89.3	86.6	101.9	101	103.2	118	147.7	129.7	95.4	84.9	89.3	94.7	88	93.4	107.4	96.9	103.1
Capana08g001222	89.9	87.3	79.3	92.5	89.7	84.3	105.4	101.9	94.6	128.6	126.8	156.3	91.6	83	81.2	75.8	85.5	82.3	89.7	92.5	91.8	126.4	133.2	130.2
Capana10g002358	92.6	97.6	104	104.3	100.1	99.7	143.3	143.1	111.5	88.4	86	93	94.2	95.7	94.1	94.7	92.1	102.5	91.8	92.9	99.5	90.6	92.5	95.7
Capana07g001694	107.9	106.6	100.8	111.4	112.2	106.2	93.6	86.5	97.4	90	87.4	97	101.3	101.8	96.2	99.8	100.7	95.1	105.2	110.1	108.2	90.8	94.7	99.1
Capana06g000850	135.7	116.9	122.5	106.3	113.2	116.7	96.6	99.2	105.5	85.4	88.2	93.2	92	90.5	90.8	87.9	85.9	98.4	113.6	133.2	95.6	82.5	73	77.4
Capana02g002008	101.8	106.8	102.6	105	115.7	108.1	119.2	114.4	122	108.8	99.1	102.1	89.2	91.3	85.3	83.5	86.3	83.3	93.5	92.1	97.5	98.9	94.2	98.9
Capana07g000687	126.7	119.9	122.2	109.1	104.5	105	97.4	100.1	100.4	84	92.6	88.2	105	101.6	105	111.4	105.9	104.5	90.7	92.8	93.4	75.7	82.5	81.4
Capana10g001194	103.7	102.7	94.6	114.7	110.8	112.1	101	98.4	100	109.9	107.1	105.4	88.6	94.7	95.2	96.3	92.2	97.5	93.8	98.7	97.8	92.1	95.5	97.4
Capana01g000202	104.3	103.1	105.2	105.5	99	96.1	109.3	102.2	94.8	98.3	100.2	98.5	91.8	94.5	94.7	96.4	97.7	100.7	96.5	97	107	97.8	106.4	102.9
Capana04g000123	102.9	103	107.7	118.3	119	127.8	103.7	105.5	103.1	99.1	98.2	121.6	86.8	87	82.8	92.7	107.1	85.6	97.5	95.3	84.9	99	84.9	86.6
Capana03g002114	161.9	0	135.7	174.1	0	129.3	139	0	141.5	141.3	0	141.2	154.4	0	160	148.2	0	167.2	134.3	0	159.7	146.7	0	165.3
Capana07g002249	103.4	108.3	101.1	107.9	113.5	114.7	89.8	89.5	97.5	114.7	112.9	110.9	84.4	88.1	88.6	88.1	92	88	104.8	97.8	92.4	106.8	97.8	106.8
Capana02g002192	107	99.7	114.3	90.5	87.6	91.9	89.4	94	85.2	106.9	108.9	103.4	109.7	111.4	109.8	94.7	93.2	94.7	105.2	106.5	104.6	96.7	98.7	96.2
Capana04g002546	96.4	92.6	101.8	96.7	94.4	100.3	91.2	85.7	85.6	83.2	81.9	78	110.4	116.4	110.3	121.4	127.4	123.9	110.5	110.2	110.7	90.2	91.3	89.4
Capana12g001296	100.9	96.9	95.7	98.6	105.5	106	104.6	117.9	114.5	103.5	109.3	106.1	91.1	84.8	87.8	95.2	90.9	92.3	96	90.9	93	110	103.9	104.6
Capana02g003442	124.1	124.9	121.8	109.2	106.6	101.3	99.7	89.5	92.2	79.9	70.2	80.8	130.3	131.2	123.4	92.2	100.8	99.5	86.3	94.4	94.2	78.4	82.6	86.8
Capana08g002117	103.5	99.1	104.4	99	98.8	97.8	108.7	109	109.4	86.9	97	85.2	100.5	98.4	96.8	104.9	103.7	106	101.1	98.5	102.4	95.5	95.4	98.1
Capana02g002554	127	131	130.1	116.8	119.4	121.6	97.6	101.2	99.6	84.5	89.3	85.8	108.6	105.1	109.6	97.5	95.7	101.8	97.4	84	80.9	70.6	74.3	70.5
Capana03g000291	111.5	108.8	108.6	104.8	104.7	107.6	115.1	109.4	118.9	100.2	105.3	108.2	100.2	101	93.7	96.5	97.1	93.6	91.7	89.9	86.7	80.1	83.8	82.6
Capana03g000592	95.1	107.8	109	103.8	102.6	106.5	109.8	98.3	107.4	106.7	104.8	98.1	86.4	88.8	85.9	92.2	92.3	95	120.4	109.7	108.6	85.7	95.7	89.4
Capana08g001007	85.4	91.3	86.4	91.7	97.4	87.8	127.3	105.8	116.7	129.2	118.9	127.1	82.2	87	87.5	76.6	83.7	82.6	85.2	91.2	87.5	122.3	124.7	124.4
Capana00g003572	97.3	85.9	103.4	101	90	98.6	94.5	96.7	102.7	97.2	92.9	93.5	101.4	104.9	97.7	104.8	108.1	102.1	100.4	106.7	101.4	103.5	114.8	100.6
Capana06g000748	93.6	91.6	91.2	95.5	91.4	95.4	88.3	79.7	89	97.5	90.7	102.8	109	116.9	107.9	107.9	118	106.9	102.2	104.8	100.4	106.1	106.8	106.5
Capana09g000763	117.3	115	131	102.2	103.6	108.8	103.3	104.9	97.6	83.3	84	80.8	101.5	100.3	100.5	102.8	104.5	107.7	101	98.5	97.2	88.7	89.1	76.4
Capana10g001247	92.9	95.4	87.9	88.4	86	90	110.9	81.3	88.4	98.1	96.9	92	99.4	105.2	110.5	98.4	101.7	106.9	100.8	106.4	103.6	111.1	127.2	120.5
Capana02g002861	97.2	81	90.4	84.2	71.2	72.4	120.1	119.7	124.2	122.4	146.5	137.1	76.7	65.6	63.7	94	77.1	81.8	93.5	86.6	89.3	111.7	152.3	141.1
Capana11g000793	110.1	104.8	106.3	94.7	96.2	100.6	103.2	100.9	103.4	102.4	98.9	99.2	100.1	102.5	96.2	98.7	101	98.7	93	96.8	94.8	97.9	98.9	100.8
Capana00g002111	73.7	82.3	90.6	68.8	74.9	81.7	58.1	65.7	73.2	59.2	62.1	66.1	335.8	305.3	261.7	80.1	81.1	89	71.6	74.1	78.9	52.8	54.5	58.8
Capana08g000136	80.7	78	85.2	87.5	83.7	85.8	101.1	91.4	97.9	90.2	71.7	81.4	111.5	120.9	113.9	106.3	114.9	111.5	123.4	140.6	129.2	99.3	98.8	95.2
Capana06g001552	86.6	96.7	92.7	87.3	91	95.1	92.5	95.1	102.5	91.7	91.9	96.9	101.2	101.3	98	111	106.8	101.7	109.5	107	104.9	120.3	110.3	108.2
Capana07g002495	122.8	112.8	106.3	105.2	95	98.3	102.6	113.3	114.4	87.1	106	97.1	86	88.6	90.9	97.6	92.9	90.8	112	102.3	105	86.8	89.2	97.2
Capana02g003497	108.4	116.4	109.2	109.6	115.7	111	127.4	104.3	115.2	83.4	89	87.6	99.3	99.1	99.3	99.8	97.9	96.5	92	97.1	94.7	80	80.5	86.6
Capana09g000923	108.2	105.3	106.4	111	107.8	103.5	112.2	105.7	93.8	99.2	98.7	85.1	103.2	103.1	106.1	91.6	95.8	111.2	93.1	97.7	111.4	81.5	86	82.4
Capana02g001259	110.9	101	92.2	101.7	98.7	100.1	94.4	103.5	97.2	108.5	132.2	130	88.2	82.3	85.8	95.6	80.3	86.4	97.8	94.8	99.1	102.9	107.1	109.2
Capana10g002001	110.7	107	111.5	119.5	106.4	111	112.5	119.4	101.1	103.8	100.4	105.1	87.5	89.7	90.4	84.7	87.7	88.8	97.3	95.8	98.1	84.1	93.7	94
Capana09g000186	99	95.1	96.9	99.4	99.8	98.7	101.3	107	100.7	104.1	116.1	107	105.5	102.3	104.7	100.8	92.4	97.7	94.2	90.8	94.2	95.7	96.5	100.2
Capana06g000016	132.7	0	128.2	142.3	0	131.1	149.7	0	152.5	160.3	0	161.7	132.9	0	123.4	139.4	0	166.8	175.6	0	142.2	167	0	194.2
Capana04g000801	104.3	99.9	104.1	104	101.2	100.2	102.4	84.9	96.2	98.6	104.3	97.8	107	106.6	100.8	93.2	97.6	102.5	92.5	100.4	99.2	98	105.1	99.2
Capana09g001723	121.2	113.6	103.4	102	96.9	100	105.4	100.4	98.6	103.6	105.6	107.6	95	98.7	96.7	91.9	92	95.8	88.6	92.7	93.8	92.3	100.1	104.1
Capana03g001110	96.5	97.9	94.2	102.6	104.1	97.8	96.5	82.4	91.6	108.2	110.1	106	93.9	95.9	96.8	94.5	95.3	98.4	94.9	95.6	102.6	112.9	118.6	112.7
Capana00g002239	90.6	89.7	89.3	96.3	95.1	97.4	81.9	88	77.7	94.8	93.5	96.5	108	108	109	113.6	108	105.5	105.5	105.6	105.5	109.3	112.1	119.2
Capana10g000456	99.2	96.1	96.7	99.8	91.7	97.8	99.7	108	103.4	105	121.6	110.5	96.8	89.8	93.4	99.4	90.2	94	93.2	80.8	88.6	106.9	121.7	115.6
Capana07g000278	116.9	122.3	149.5	99.4	104.5	99.9	97.5	99.6	92.4	88	89	85.8	92.5	91.6	88.9	109.1	101.5	96.2	96.4	95.2	95.2	100.2	96.4	92.1
Capana06g000259	101.9	104.8	102.4	115.9	105.5	110.2	97.2	97.8	98.7	93.6	93.5	97	100	104.1	100.1	111.2	113.5	110.9	89.8	90.7	88.3	90.5	90.1	92.4
Capana08g001899	120.2	103.3	112.9	100	98.4	95.7	113.7	117.7	112	91.8	95.6	94.5	89.4	99.1	94.1	93.8	94.8	97.1	95.7	97.6	97.9	95.3	93.5	95.8
Capana10g000009	107	103.2	103.1	106.8	103.8	101.4	111	110.7	99.6	91.6	88.5	84.5	98.4	99.8	104.6	100.5	105.1	110.4	96	99.5	101.6	88.8	89.3	94.7
Capana10g001880	115.6	128.5	111.4	117.4	115.7	118.1	122.2	120.2	122.4	102	99.3	103.6	87.6	86.5	85.7	86.8	87.5	87.2	89.4	84.2	87.9	78.9	78.1	83.6
Capana02g001651	100	100.6	99.8	87.7	92.2	96.6	113.7	116.3	143.3	100.4	97.9	94.7	100	92.9	90.7	103	102.5	99.8	94.7	99.8	90.7	100.4	97.9	84.4
Capana04g001281	110.8	102.9	111.7	113.5	100.8	116.6	106.7	113.5	93.2	92.9	87	98.4	97.1	100.5	97.7	96.5	102.5	95.1	91.6	96.4	89.8	90.9	96.4	97.5
Capana02g001912	93	107.8	106.2	109.6	120.1	119.6	134.6	87.6	80.4	92	95.2	90.7	80.9	93.6	87.7	102	100.7	110.4	109.6	114.3	124.7	78.4	80.7	80.3
Capana11g000180	80.5	81	74.9	84.8	85.3	70.2	97.9	102.1	104.6	123.3	126.3	141.8	90.6	88.2	84.2	81.7	79.8	75.9	97.4	99.3	99.3	143.8	138.1	149.1
Capana03g003656	96.1	101.4	96.6	110.2	105.9	105.7	94.1	106.7	104.6	92.5	99.3	103.5	102.3	95.9	96.7	103.7	90.8	92.8	112.7	106.2	104.8	88.4	93.8	95.3
Capana00g001841	90	90.1	89.6	98.9	97.6	96.4	127.3	128.4	131.4	109.3	108.3	115.9	98.3	100.2	97.6	97.2	97.6	92.3	91.7	93.8	92.8	87.3	84	83.9
Capana05g002436	97.7	97.6	100.9	109.2	91.9	100	108.4	102.9	105.7	102.1	98.8	109.3	90	92.9	89.5	100.2	108.9	97.3	93.7	104.6	99.1	98.7	102.4	98.1
Capana03g004406	109.1	103.2	103.5	106.2	111.1	102.8	94.4	99.6	92.6	98.2	96	102.1	102.2	96.6	103.1	96.9	96.5	97.8	99.9	98.2	100.4	93.2	98.8	97.8
Capana06g000116	106.4	110.2	106.1	114.8	111.5	104.6	110.3	107.9	99.9	112	112.9	106.7	88	87.3	94.7	90	90.3	95.3	85.6	84.9	92.5	92.8	94.9	100.2
Capana12g000536	104.2	83.3	99.5	80	66.4	77.9	87.9	81.6	83	85.7	83.8	88.9	117.4	129.7	116.5	108.9	119.5	118	108.2	113.3	105.8	107.7	122.5	110.5
Capana04g001800	113.3	102.7	100	108.4	103.8	93.9	97.3	104.8	91	97.8	96.7	101.3	92.1	95.7	98.9	100.2	95.9	100.5	94.6	107.3	100.1	96.1	93.2	114.3
Capana05g001749	97.4	105	98.2	99.9	110.4	93.4	99.3	104	111.4	116.4	104.8	110.9	87.3	89.9	92.5	97.5	99	97.2	99.7	97.3	95.1	102.6	89.6	101.2
Capana10g001940	79.5	91.6	80.2	95.2	99.5	91.1	104.1	123.8	105.6	117.8	104.2	116.4	89.8	90	90.4	92.9	92.7	95.2	98.3	92.1	97.3	122.5	106.1	123.8
Capana08g002293	96.8	99.7	100.7	101.3	102.2	102	81.5	86.5	68.1	83.3	85.5	77.5	109.6	108.9	116	108.1	104.6	114.5	126	119	127	93.5	93.6	94.2
Capana10g001663	0	155.6	153.2	0	165	161.1	0	175.2	175.1	0	144.7	143.6	0	145.4	146.9	0	131.7	132.3	0	148.8	153.6	0	133.6	134.3
Capana07g002445	98.7	99	100.8	98.8	99.1	99.5	109.4	102.7	109.8	108.4	99.3	103.4	94	115.3	94.4	94.4	97.2	97.7	98.8	96	98	97.6	91.4	96.4
Capana08g001991	96	94.3	95.8	102.8	98.4	96.1	92.8	88.5	81	107.5	102.4	102.1	95	111.4	115.3	96.4	98.3	101	92.8	95.8	96.2	116.6	110.8	112.3
Capana08g002049	131.8	129.7	134.7	120.4	120.8	121.5	78.3	84.8	79	84.1	81.3	81	131.7	124.2	126.7	115	110.7	113.9	79.3	80.3	80.2	59.4	68.3	62.9
Capana05g000544	96.1	91.3	93.7	90.4	87.4	89.7	85.6	92.4	79.6	97.7	106.7	91.7	106.4	105.8	113.6	108	102.5	111.9	105.6	94.1	107.7	110.3	119.8	112.2
Capana01g002312	101.5	116.9	102.2	102.5	102.2	97.6	109.6	92.4	98.1	94.9	94	99.1	93.9	94.1	94.7	101.2	111.2	105	102.4	98.2	99.6	93.9	91	103.5
Capana09g000724	80.5	79	69.2	77.1	81.1	78.2	90.8	98.9	95.9	153.8	142.1	145.4	86	83.2	88.7	60.7	74.3	73.4	88.4	88.4	88.8	162.8	152.9	160.5
Capana01g000410	118.8	112.3	121.2	102.3	112.4	118.2	103.8	116	131.9	82.5	86.9	89	105.5	97.6	86.5	109.3	101.3	95.5	104.3	95.7	83.8	73.4	77.8	74
Capana02g000001	95	95.8	93.9	99.8	103.8	99.6	96.6	100.1	104.4	101.1	88.2	87.8	102.8	106.5	105.6	95.5	99	99.9	110.8	109.6	112.6	98.4	96.9	96.2
Capana01g003891	112.6	111.1	110.4	110.7	112.7	108.2	117.7	116.3	116.7	106.9	106.3	110.2	93.2	95.8	89.8	101.6	97.2	99.3	77.8	81.8	81	79.2	78.7	84.3
Capana06g002582	124.1	119.3	123.2	125.5	118	119.5	86.1	81.8	68.1	108.5	103	107.6	89.8	98.7	98.5	102.6	111.9	119	77.1	81.2	79.5	86.4	86.2	84.6
Capana01g002806	150.1	158.6	142.8	116.2	117.1	112	88	84.7	91.4	69.1	68.8	72	110.8	112.7	108.3	119.3	122.8	115.1	91.2	85	98.7	55.4	50.3	59.7
Capana03g001703	88.6	90.7	94.5	94.4	98.1	94.4	97.4	110.9	97.4	117.1	115.5	107.1	86.7	85.5	87.8	92.1	86.2	98.7	95.8	95	101.1	127.9	118.1	119
Capana06g000841	135.1	122.2	125.8	120.8	102.9	117.8	100.4	116.1	98.9	71.4	89	81.8	109.8	110.7	107.1	101.7	95.3	100.6	92.8	95.2	95.8	67.9	68.6	72.2
Capana08g000511	178.9	175.1	0	153.3	155.1	0	151.8	140.2	0	160.1	161.2	0	128	134.4	0	123	134.5	0	131.8	132.2	0	173	167.2	0
Capana12g000231	84.2	90.5	95.5	94.8	93.4	90.5	97.5	101.9	95.3	99.5	108	94.4	85.4	83.2	112.2	94	102.5	111.3	112.5	106.3	91.2	132.2	114.1	109.7
Capana08g002643	95.7	107.8	104.2	105.1	110.4	115.5	80.3	87.5	106.9	99.5	98.9	97.9	109.1	103.2	96.6	105.9	100.4	99.5	101.1	96.4	88.9	103.3	95.4	90.5
Capana03g003539	109.1	110	113.1	99.8	100.2	101.6	100.2	105.5	106.1	103.2	104.8	104.7	86.5	88.5	85.5	118.1	111.9	112.1	82.2	82.4	80.4	100.9	96.7	96.6
Capana02g002331	91.9	94.5	91.3	97	96.6	96.6	99.7	95.9	101	105.7	105.6	108	92.4	95.3	92.7	102.2	99.6	101.6	94.7	92.8	93.2	116.4	119.7	115.6
Capana08g001828	94.3	101.9	98.6	97.8	92.7	94.9	103.7	102.3	100.1	105.4	106.8	103.8	96.3	92.6	91.6	91.7	96.6	99.3	97.1	99	102.7	113.6	108.1	109
Capana08g000297	128.6	129.7	131.8	95	113.6	98.1	83.5	97	81	91.5	98.3	88.5	158.1	137	153.4	95.1	83	98.2	73.9	71.5	74.8	74.2	69.9	74.1
Capana07g000552	106.9	95.7	110	98.9	91.2	126.9	89.6	91.4	96.3	108.6	97.1	101.5	100.5	106.6	93.6	96.3	102	90.5	98.5	99.3	86.2	100.8	116.7	95
Capana08g001567	87.3	97.3	96.5	89	97.6	101.2	93.7	91	103.7	94.5	100.4	102.4	103.7	99.7	94.2	108.1	104.7	97.9	109.6	103.3	100.4	114.1	106.1	103.9
Capana09g002146	101.6	90.4	93.6	112.5	107.8	110.6	114.6	113.6	116	98.1	105.3	104.3	85.8	85.1	78.9	88.6	91.3	93.1	103.3	100.2	98.3	95.5	106.3	105.2
Capana12g001880	103	92.4	112.3	92.5	91.9	98.1	100.7	75.7	102.1	101.7	113.2	104.2	90.4	89.8	87.2	100.6	97	92.7	93.8	112.5	91.4	117.3	127.4	112.1
Capana05g001718	102.6	98.8	106.7	110.5	100.7	117.8	105.9	82.1	92.6	90	81.2	86.9	100.7	110.4	103.6	112.5	131.2	110.4	86.9	99.7	90.5	91.1	95.9	91.4
Capana03g002786	123.6	122.5	119	103.3	113.6	107.9	93	100.6	90.1	73.8	79.4	80.5	115	105.6	108.6	110.1	106.6	107.6	98.9	92.9	96.2	82.4	78.8	90.1
Capana01g001376	91.3	92.7	93.2	86.8	86.5	90.2	96.8	94.5	93.1	113.3	112.2	111.5	86.8	90.5	96.2	105.9	103.7	96.1	105.3	105.2	104.9	113.7	114.6	114.6
Capana04g001943	98.9	92.7	97.4	97	92.7	96.2	95.1	94.4	92.8	96.4	95.4	91	98	101.5	104.3	106.9	111.5	112.9	103.6	105.3	104.6	104.1	106.6	100.8
Capana01g003417	96.2	88.5	81.2	96.8	90.1	86.9	119.7	170.8	205.5	96.1	91.5	92.7	91.3	88.5	78.5	100.2	90.8	84.7	96.6	88.7	85.9	103	91.2	84.6
Capana01g003394	108.1	100.7	94.6	130.9	100.3	99.4	102.7	90.9	98.9	111.1	94.9	114.6	84.4	107.6	100.5	91.1	103.5	94.9	84.2	102.8	96.7	87.6	99.2	100.4
Capana01g002042	107.5	110.3	109.9	106.8	100.9	107.8	117.2	115.6	109.7	95	96.7	95.9	97.3	98.2	94.5	91.6	92.2	96.7	99.3	102.3	92.9	85.1	83.7	92.7
Capana06g001705	0	154.6	145.6	0	165	160.2	0	143.6	142.7	0	146.1	141.1	0	148.2	146.5	0	144.7	154.6	0	148.5	157.8	0	149.3	151.5
Capana05g000571	79.1	71.1	93	81.7	76.3	87.2	79.9	77.5	96	83	79.4	82.4	116.8	130.6	108.2	118.7	109	103.6	120.6	124.2	116	120.2	131.7	113.5
Capana03g003601	101.7	94.6	102.4	99.6	102	104.1	92.4	87.8	99.9	104.9	104.9	98.2	105.2	105	98.9	100.9	100.3	102.2	98.4	101.5	96.3	96.9	104	98
Capana00g002884	99.7	112.3	97.2	94.3	100.5	92.6	99.6	91.9	106.4	99.5	92.7	97.7	89.7	92.2	90.7	90.9	96.4	91.8	103.9	104.7	102.1	122.3	109.4	121.4
Capana12g002466	110.8	104.7	92.2	104.2	104.7	97.1	82	91.3	157.3	95.2	95.7	98.8	104.1	103.7	94.3	105.7	106	86.6	99.1	98.1	98.4	98.9	95.8	75.3
Capana03g001599	61.3	64.3	71.4	60.9	63.5	67.6	67.5	70.9	73.9	90.9	90.2	90	109.8	107.1	107	119.9	117.5	114.3	115.6	114.6	111.2	174.2	172	164.5
Capana01g001684	68.5	66.8	62.5	71.1	69	69.9	93.4	94.1	91.6	83.7	82.9	83.5	68.8	67.5	64.2	98.9	97.6	96.9	120.6	123.9	126.5	195	198.3	204.8
Capana11g002318	117.9	116	103.5	101.2	97.7	99.1	98	105.3	95.3	94.6	93	98.9	97.6	93.7	100.7	100.3	97.8	102.9	94.3	88.6	93.7	96.1	107.9	106
Capana04g002271	100.7	102.9	97.1	100.6	108.4	99.9	105.1	109.8	103.1	89.2	84.3	87.9	99.5	93.6	95.9	98.8	100.1	103.2	111	112.1	120.2	95.1	88.8	92.7
Capana07g002328	114.9	101.6	106.8	115.5	99.5	105.3	83.6	86.1	86.8	107	113.6	106.9	89.7	98.7	93.1	100.8	99.5	98.1	98	99.8	102.3	90.4	101.3	100.7
Capana01g002441	167.9	163.2	0	178.5	191.4	0	204.4	189.3	0	169.5	188.9	0	106.1	100.8	0	128.9	128.5	0	103.6	101.3	0	141.1	136.6	0
Capana12g000873	109.2	103.8	105.6	109.5	109.4	107.9	87.4	92.4	91.1	82.2	79.6	80.2	103.3	104.8	104.7	126.1	128.3	129.3	99.1	98.6	100.8	83.1	83.1	80.4
Capana12g001019	93.2	93.2	99.3	91.8	92.1	95.6	94.1	87.7	102.5	98.9	98.4	100.7	99.3	103.3	94.2	111.2	108.5	105.6	104.7	106.3	102.7	106.9	110.4	99.4
Capana00g004977	117.6	120.8	119	104.8	111.9	109.6	104.9	105.2	96.4	86.8	86.7	86.8	108.8	104.6	107	103.5	99	103.1	100	95.4	100.6	73.6	76.5	77.6
Capana00g002734	110.9	150.4	140.9	99.1	96.2	98.3	96.5	98.5	108.2	107.8	104.7	103.1	88.4	90	80.8	92	88	86.5	93.2	80.9	85.4	112	91.3	97.1
Capana04g001830	111.8	128.2	112.6	105.4	112.2	103.3	78.5	92.6	86.1	84.9	86.3	83.7	121.2	121	120.8	111.3	95.9	111.7	91.4	82.8	93	95.5	80.9	88.8
Capana04g001485	98.9	98.1	103	94.1	98.2	97.4	116.4	92	102.9	96.2	92.3	95.4	128.5	103.2	120.8	85.6	104.5	93.1	92.7	109.2	95.9	87.6	102.6	91.3
Capana01g001831	103.1	103.9	109	106.2	109.2	110	116.4	112	121.5	97.1	93.1	91.3	102.2	104.8	99	92.1	97.2	93.4	100.2	98.6	98.5	82.8	81.3	77.4
Capana02g003169	105.5	105.4	104.2	120.7	120.2	122.6	143.2	139.1	142	102	103	107	85.3	88.6	86.3	81	83.4	80.3	82.5	81.2	78.9	79.8	79	78.7
Capana09g002337	65.7	66	72.8	81.1	82.8	87.9	76.4	78.9	80.6	134.5	129.5	125.9	75.5	85.8	84.3	92.9	92.2	93.4	110.5	111.3	105.5	163.5	153.5	149.6
Capana01g001122	97.5	108.6	105.7	110	106.7	107.1	109.3	111.2	109.6	104.6	97.3	98.4	97.5	93.8	96.5	100.1	93.9	94	87.5	98.7	96.3	93.4	89.9	92.4
Capana08g001247	110.5	159.2	107.6	104.1	129.8	100	97.2	79.1	100.2	97.5	106.9	98.6	99.6	79.6	96.4	98	86.1	97.1	94.9	82.6	100.7	98.3	76.7	99.4
Capana01g000496	88.8	74.1	83.7	86.6	80.3	92.2	92.3	86.9	99.6	101.2	106.9	109.5	91	93.9	88.4	111.6	107.5	98.8	113.8	113.5	106.6	114.8	136.9	121.2
Capana01g000017	101	95.7	98.4	100.4	96.4	96.7	115.4	134.2	122.5	90.4	87.4	91.6	106.6	105	108.7	103.2	102.7	101.6	91.6	90.1	89.7	91.3	88.4	90.7
Capana03g003662	109.9	117.8	111	100.9	110	107.2	96.4	85.3	96.3	101.5	91.6	87.7	97.5	111.4	99	118.5	124.5	129.8	85.3	83.2	84.7	89.9	76.2	84.2
Capana10g000104	107.1	103.2	105.7	102.3	99.9	101.1	100.9	93.5	100.8	98.4	98.8	95.8	97.1	103.2	99.9	106.7	108.5	107.8	93.7	95.9	95.1	93.7	97	93.9
Capana05g001589	103.9	106.5	101.6	111.1	112	104.8	95.9	105.9	110.6	99.7	106.7	98.6	88.6	86.4	92.4	93.3	88.7	90.4	91.1	86.2	90.3	116.3	107.4	111.4
Capana08g000763	99.9	100.3	106.1	114.8	108.7	115.6	121.2	122.9	127.3	105.7	100.1	104	90.2	95.5	85.7	91.3	92.7	88.1	91.2	93	86.8	85.7	86.6	86.5
Capana03g001305	200.3	0	187.9	158.9	0	159.8	125.8	0	128.3	137.4	0	141.8	116.6	0	123.4	173.3	0	153.5	150	0	154.5	137.7	0	150.8
Capana03g002360	106.8	101.5	101.2	106.5	108.3	103.7	114.5	116.6	108.2	102.6	109.5	110.8	87.1	85.3	87.7	92.2	88	91.1	87.4	86	85.6	102.9	104.7	111.8
Capana01g003114	119.5	110.2	123.2	103.1	98.2	100.5	136.7	100.8	88.8	80.2	83.1	76.1	93.6	112	106.8	107.3	114.6	122.7	85.6	95.1	98.9	74.1	86	83
Capana10g002250	90.3	97.3	91.5	88.3	96.5	87.8	94.5	106.1	97	95.4	110	106.7	101.2	95.9	100	108.4	97	104.5	106.3	96.3	103.5	115.6	100.9	109
Capana00g003392	100.2	101.8	98.1	99.7	100.5	101.8	97.5	114.7	89.7	98.9	97.9	98.5	97	92.5	96.5	98	99.7	96.9	100	91.9	101.5	108.7	100.9	117.1
Capana02g003619	0	110.2	121.8	0	139.7	133.9	0	190.1	181.4	0	171.3	196.5	0	123.7	120.4	0	132.8	118.3	0	151.1	143.9	0	181.1	184
Capana01g003219	181.6	171.7	0	177.3	170.2	0	158.5	166.4	0	128.5	133.1	0	143.7	148.6	0	142.2	140.4	0	147.3	149.5	0	121	120.2	0
Capana00g003275	82.2	78.6	75.1	93.9	85.6	113.6	93.8	96.5	106	107.5	116	129	90	87.4	74.7	90.5	93.4	80.5	104.5	99.8	87.8	137.5	142.8	133.3
Capana05g000572	176.5	0	153.8	173.1	0	168	168.8	0	166.9	137	0	129.9	129.6	0	139.9	145.9	0	153.9	121.6	0	154.6	147.5	0	132.9
Capana06g002985	85.1	71.5	86.7	82	68.2	85.3	94.1	111.1	97.3	109.2	133.9	115.5	100	104.3	103.1	96.9	90	97.5	99.2	115.8	104.9	133.5	105.2	109.7
Capana08g000503	104	106.5	114	96.9	94.1	98.6	87.7	86.1	93.2	103.5	103	97.2	108.3	103.1	102.3	106.9	111.6	100.2	101	101	97.9	91.8	94.8	96.7
Capana06g000223	139.5	138	137.1	141.7	141.2	134.3	95.5	96	95.6	98.4	91.1	90.9	85.5	128.9	89.9	84.5	74.5	91.6	70.4	63.1	79.4	84.4	67.1	81.2
Capana10g000207	115.9	111.6	103.2	115.3	114.2	111.6	97.1	102.3	95.9	84	83.9	80.3	112.4	109.4	122	112.2	106.8	107.9	91.3	92.3	95.2	71.6	79.5	83.9
Capana12g000207	111.1	128.2	110	110.4	134.2	110.5	105.7	125.9	93.4	103	102.6	95.8	110.4	88.7	113	99.4	88.1	102.8	78.6	69	90	81.4	63.2	84.4
Capana03g002243	93.3	96	102.7	102	98.7	110.1	105.4	90.6	95.8	106.4	100.2	105.5	96.5	105.8	97.8	95	103.4	98.6	101.4	103.7	96.1	100	101.7	93.4
Capana10g000183	145.9	159	0	138.5	142.3	0	160.3	181.2	0	133.8	131.8	0	167	158.4	0	153.6	152.3	0	150.9	142.7	0	150.1	132.4	0
Capana09g002361	110.1	107.3	99.5	101	107.2	95.4	100.3	94.2	95.9	115.7	123.6	114.1	87.9	85.1	98.7	85.8	85.3	88.8	89.3	85.1	92.7	109.9	112.1	114.9
Capana12g002751	113.3	109.5	113.8	121.2	127.3	117.2	89.1	92.3	95.5	93.7	94.3	95.6	88.9	85.1	91.2	122.9	120.7	114	83.4	82.6	90.6	87.5	88.1	82.2
Capana01g003678	151.6	118	132.3	110.3	110	111.6	90	97.2	96.8	80.6	88.2	85	85.9	99.6	97.3	109.3	103.7	104.5	107.1	97.5	104.7	65.1	85.8	67.9
Capana01g003171	92.7	86.4	98.5	93.1	81.1	96.3	92.1	88.2	94.4	96.9	88.1	97.7	99	98.1	94	101.1	108.1	98.3	120.5	139.2	114.1	104.7	110.7	106.6
Capana02g003559	116	109.1	100.5	102.1	95.5	95.8	92.4	99	96.6	93.3	101.2	98	97	94.2	96	106.3	97.9	100	94.9	100.3	101.5	98	102.9	111.6
Capana02g001368	125.5	134.7	122.2	112.8	133	114	122.9	138.1	128.7	104.7	110.5	104.5	81.4	71.6	84.3	85.8	72.7	84.9	89.4	76.5	87.4	77.6	63	73.9
Capana06g000169	114.2	106.6	98.9	95.4	94.6	99.5	99.3	92.7	83.4	93.2	95.2	95.2	100.4	101.1	103	95	97.5	101.4	96.6	98.8	103.2	105.9	113.5	115.4
Capana08g000065	90.9	85.7	90.8	101.9	91.9	91.8	102.6	92.9	93.5	98.5	104	100.2	93.8	100.4	98.6	93.6	103	102.6	102.2	103.7	104.1	116.4	118.3	118.3
Capana06g000357	88.7	91.4	98.9	98.2	102.7	101	98.4	103.7	98.8	98.2	101.1	96.2	100.7	102	98.9	103	96.3	98.7	111.7	103.8	110.8	101.1	99	96.6
Capana00g004783	99.4	88.6	99.2	96	94	96.8	127.9	98.6	98.2	84.4	94.3	93.1	102.7	89.3	93.6	101.5	111.4	106.6	93.6	112.9	104.7	94.4	111	107.8
Capana03g001940	87.4	92.3	76.5	94	94.3	104.8	78.6	82.8	82.2	121.7	121.8	128.4	95.6	94.7	88	97.3	93.3	92.8	95.2	93.8	89.5	130.2	126.9	137.7
Capana00g004716	95.9	124.1	128.7	104.2	100.3	97.5	110.3	107.6	101	97.2	88.4	100.8	106.3	96.9	93.4	89.9	118.8	111.3	102.5	98.5	99.5	93.7	65.3	67.8
Capana11g000941	131.9	110	114.7	80.8	82.1	87.5	84.8	88.2	90.3	90.9	103.2	89.2	141	128.2	133.8	98	97	102.9	88.2	94.5	92.7	84.4	96.9	89
Capana04g002899	134.4	122.5	144.7	112.7	112.4	110	88.5	88.5	93.1	74.9	74.3	77.9	114.6	118.1	111.2	111.9	112.8	104.9	90.5	94.1	88.7	72.4	77.3	69.6
Capana04g001493	98.9	91.4	95.4	101.9	100.7	102.3	136.2	137.3	139.4	89.4	94.4	90.6	93.6	96.3	87	97.8	94.9	94.6	92.5	93.4	96.6	89.7	91.5	94.1
Capana05g000037	94.2	99.2	96.6	100.2	106.1	110.2	106.5	112.7	122.3	103.5	107.6	111.2	95.1	91.4	88.4	91.8	94.1	85.9	91.5	86.5	81.5	117.3	102.5	103.9
Capana01g002586	124.8	117.2	105	111.7	111.9	109.3	135.6	123.1	138	81.6	83.9	84	85.8	91.4	95.3	90.6	89.9	93.4	92	100.2	95.9	78	82.4	79.1
Capana01g000225	82.5	77.4	87.4	92.5	87.8	94	101	90.5	87.4	103.9	104.1	99.2	95.4	96.6	120.3	85.2	85.9	85.7	96.8	105.1	101.2	142.8	152.7	124.9
Capana05g000416	112.6	110.6	107.3	108.6	103.6	99.5	86.6	90.6	90.5	101.5	97.2	101.6	103.3	103	107.1	113.5	117	118.3	93.4	97.9	95.1	80.5	80.1	80.7
Capana12g000556	90	85.6	90.4	82.3	72.9	87.1	83.1	77.2	79.4	81.2	75.7	81.5	116.7	112.2	118.8	117.5	122.2	113.1	118	136.7	119.8	111.2	117.5	109.8
Capana00g003691	100.4	109.3	112	98.8	113.6	109.4	54	67.2	83.6	111.2	101.7	106.3	85.3	90.6	84.6	91.5	100.3	94.1	110.2	108.7	101.1	148.6	108.7	108.9
Capana04g000094	110.1	129.3	119	87.3	97	102.2	129.1	100.8	105.3	99.4	86.2	90.1	96.8	101.8	101.7	95.7	93.8	91.8	87.6	103.6	98	94.1	87.4	91.9
Capana04g000111	96	97.7	95.9	95.1	103.5	98.5	102.5	106.7	107.5	84.7	86.4	83.9	92.4	92.4	90.7	108	89.1	95.2	110.3	103.2	110	111	120.9	118.3
Capana08g001724	112.4	121.4	109	116.6	117.7	110.1	98.7	99.5	102.2	91.4	91.1	91.2	97.3	98.4	101.1	98.4	97.1	101.1	103.4	101.6	103.8	81.7	73.3	81.6
Capana06g000271	95.7	89.5	94.3	94.9	95.4	95.5	101.7	103.7	95.8	99.3	107.3	106.3	96.4	87.9	94.1	103.3	97.1	99.7	95.9	93.7	90.4	112.8	125.4	123.9
Capana00g004710	103.2	100.7	95.9	98.9	101.2	102.6	105.4	111.4	115.3	100.2	96.7	98.9	99.9	94.4	94.7	98.4	95.8	95.2	92.4	98.7	98.6	101.6	101.2	98.8
Capana09g002059	90.9	87.2	91.5	101.7	96.3	101.2	107.9	101.5	100.9	92.3	85.9	90.9	102.4	108.9	103.7	108.1	114.7	109	99.2	107	103.3	97.4	98.5	99.4
Capana03g001400	103.8	102	106.8	104.3	104.7	107.1	95.2	99.9	103	95.3	91.3	96	96	98.5	92.6	100.9	101	99.8	109	107.3	99.5	95.3	95.4	95.3
Capana04g000056	105.7	109.3	105.2	112.5	115.5	113.6	90.4	107.9	73.7	97	102	92.3	99.7	94.4	104.8	98.8	92.3	104.6	101.4	91.1	106.7	94.6	87.5	99.2
Capana09g000177	99.7	104.1	102.2	98.5	99.3	97.9	96.5	99.4	112.8	95	111.1	127.6	100.4	95.9	86	118	102.9	94.6	100.3	94.8	91.7	91.5	92.5	87.2
Capana05g001525	108.7	96.6	99.1	91.7	100.4	97	109.4	110.3	107.2	114.9	112.2	110.8	80.8	84.8	85.9	93	86.6	90.8	106.5	104.4	107.4	94.8	104.7	101.7
Capana03g000388	82.5	95.5	87.7	84	97.5	93.8	92.8	102.4	99.4	121.2	117.9	127.7	89	87.3	88.5	92.7	87	89.5	94.4	90.8	92.3	143.4	121.6	121.2
Capana12g001317	117.9	116.5	125.4	106.6	107.4	111.3	105.7	98.3	105.4	90	93.6	88.7	110.1	109.9	107.1	94.6	97.4	94.9	95	95.3	93.1	80.1	81.6	74.2
Capana12g001848	98.7	92.9	91.1	91.1	86.1	87.3	97.5	92.6	90.4	99.9	99.8	99.1	100.9	97.7	99.5	99.4	101.6	102.4	105.3	110.8	112.9	107.1	118.5	117.4
Capana08g001898	92.1	85.7	87.5	98.2	91.6	96.1	102.1	84.7	88.6	104.1	95.6	95.4	93.8	107.9	99.3	105	109.4	112.3	97.3	105.9	111	107.3	119.3	109.8
Capana06g000596	138.1	138.4	0	137.2	126.9	0	144	141.6	0	170.6	193.7	0	142.6	141.8	0	145.7	137	0	151.5	160.3	0	170.2	160.3	0
Capana12g000252	98.2	102.6	109.1	101.9	105.3	115.5	100.4	92.3	85.6	96.9	107.4	118.6	98.9	92.2	93.4	102.1	105.5	90.9	97.8	94.4	86.7	103.7	100.3	100.2
Capana04g000152	87.8	84.2	81.9	95.3	98.3	98.5	92.7	94.7	82	98.9	98.2	92.5	103.4	104.6	115.2	114	109	112.8	101.6	97.6	103.3	106.3	113.2	113.8
Capana09g000324	112.1	115.7	121.8	104.5	121.6	105.1	91.3	94.2	92.9	92.8	63.7	86.6	102.1	155.2	101.1	109.9	114.7	119.3	93.8	77.7	90.2	93.5	57.1	83
Capana08g000827	124.8	116.6	116.9	124.4	120.4	120.6	123.2	116.6	117.5	89	90	96.3	108.8	104.2	99.3	87.3	91.7	88.3	91.9	94.5	93.1	50.5	66	68.1
Capana03g003115	117.5	132.3	115.9	99	107.3	99.6	115.8	100.3	91.9	72.1	69.9	76.8	121.8	119.9	120.6	118.5	118.1	117.8	88.8	88.5	94.9	66.5	63.6	82.5
Capana03g004412	91.1	90.1	88.3	94.8	98.9	95.6	102.3	104.6	102.2	111.4	114	113.5	89.3	92.2	88.4	94.8	90.9	97.3	100	97.6	99.3	116.4	111.7	115.4
Capana07g002053	117	106.9	108.1	95.6	96.8	99.3	82	82.1	82.8	79	82.4	84	123.2	123.9	124.7	111.7	116.3	109.3	104	106.6	105.2	87.4	85	86.6
Capana01g001493	98.9	98.8	104.8	97.7	96.1	103.4	98.9	95	99.6	111.3	104.1	113.1	95.1	95.1	94.3	97.9	102.1	94.3	93.3	95.4	89.9	106.8	113.4	100.5
Capana02g002760	86.6	94.9	86.8	93.8	96.3	95.6	109	111.6	117.5	115.4	114.8	117.3	87.9	84.7	83.6	87.3	83	80.9	95.5	96.9	98.1	124.6	117.8	120.3
Capana10g000023	101.2	101.8	109.3	98.4	114.2	122.8	74.5	103.3	115.4	97.7	103	115.1	104.7	96.2	86.7	103	95.9	87.4	102.9	89.8	79.2	117.6	95.8	84
Capana11g001816	96.7	96.7	90	95.6	97.1	97.3	90.6	91.3	85.2	117.9	116.5	124.6	82.7	85.4	76	95.3	92	89.9	99.9	99.7	100.6	121.3	121.4	136.4
Capana11g001622	94.7	75.8	92	93.5	92.1	94.3	99.4	111.9	102.9	115.6	142.5	119	89.3	67.5	82.8	91.5	69.2	85	96.7	98	98.1	119.3	142.9	125.9
Capana03g000637	96.4	72.1	89.5	99.5	78.5	100.1	101.9	99.2	101.5	113.8	155.8	121	94	77.8	91.2	97.8	86.3	93.8	96.8	110.3	98.8	99.9	119.9	104
Capana05g002432	0	159.6	165.1	0	120.9	129.6	0	113.4	113	0	139.2	141	0	182.6	174.9	0	155	152.3	0	159.3	154.8	0	170	169.3
Capana02g003284	98.7	104.4	105.5	100.3	105.2	109.1	94.8	92.7	101.2	88.2	83.6	82.2	109.9	109.1	105.2	109.3	111.4	112.2	109.5	106.3	104.2	89.3	87.3	80.3
Capana08g000873	115.4	111.2	98.8	117.3	116.2	109	142.5	142.1	139	181.5	180.4	148.5	64.1	65.8	81.8	59.5	59.9	74.6	62.4	60.6	72.2	57.2	63.8	76
Capana03g000324	101.2	101.2	103.2	107.9	100.7	109.2	106.7	98.9	104.5	101.5	101.9	101.5	94.9	100.9	96.2	95.7	96.4	95.6	91.9	93.7	92.8	100.2	106.3	97.1
Capana04g002698	102.4	102.5	107.8	96.1	96.8	100	80.3	81.7	83.1	79.8	84.2	81.1	138.7	114.3	118.6	101.1	109.4	104.7	108.3	111.4	110.3	93.3	99.7	94.5
Capana05g000754	107.6	113.7	109.6	107.6	110.6	109.2	104.4	98.6	114.1	90.3	92.1	92.7	102.5	94.6	95.8	99.1	104.1	97.4	101.5	98.8	93.7	87.1	87.5	87.5
Capana08g001816	88.8	101.3	100.9	91.8	98.6	110.2	73.1	81.5	95.2	103.5	102.9	112.6	105.6	96.2	89.8	103.4	99.4	87.2	104.3	100.2	91.3	129.5	119.9	112.8
Capana07g002352	111.5	117.8	105.3	106.9	108.4	104.3	101.9	100.1	97	98.3	93.8	96.5	91.9	94.8	99.4	100.3	99.2	100.5	96.3	94.7	101.2	93.1	91.1	95.8
Capana07g000617	114.7	112.6	110.3	112	111.5	108.1	102.1	106.5	109.2	92.8	89.8	96.1	96.1	93.2	96.5	99.1	105.5	100.5	98.8	102.1	99	84.4	78.8	80.4
Capana02g001265	178.8	0	168.3	190.1	0	198	274.7	0	246.3	163	0	168.9	90.4	0	95.5	121.6	0	113.4	91.4	0	93	89.9	0	116.6
Capana03g004501	94.8	93.5	95.5	100.6	95.3	102.2	97.4	94.6	99.5	108.5	114.2	104.7	99.9	94.2	101.3	95.6	94.9	96.7	94.7	96.9	95.8	108.4	116.4	104.4
Capana00g003007	97.9	102.2	95.3	97.2	109.9	116.9	96.7	100.3	97.5	82.9	90.5	86.9	107.2	94.8	101.1	104.1	96.5	98.1	120.6	115.9	116.5	93.3	89.7	87.8
Capana07g001241	94.3	96.1	92.5	94	121.2	91.7	97	95.1	106.3	86.1	87.6	88.7	106.8	99.7	103.9	101.9	96.1	100.4	112.1	106.1	107.6	107.7	98.1	109
Capana12g002417	98.2	99.5	96.7	107.6	103.7	106.4	104.4	103.3	112.3	102.5	100.5	101.4	87.1	89.3	83.6	101.9	104.5	103.9	96.9	98.7	99.1	101.5	100.4	96.6
Capana01g002242	103.7	117.8	107.2	97.2	104.5	104.4	102	93.1	94.9	85.7	99.7	100.8	94.7	95.2	95.5	100.4	94.8	96.8	97.9	94.3	97	118.5	100.6	103.4
Capana08g001130	87.9	86.5	89.2	93.2	90.2	93	91.7	86.1	95.3	100.2	101.2	100.5	96.5	97.2	94.5	105.9	106.8	104.3	106.9	111.4	105	117.9	120.7	118.2
Capana12g002799	97.3	97.5	95.6	94.1	99.5	99.6	102.3	106.7	111	109	114.5	106.5	96.7	93.1	96.7	94.8	94.6	96.1	94.9	90.9	92.3	110.9	103.3	102.3
Capana04g001207	95.4	99.4	97.4	100.5	100.2	95.9	101.4	102.3	96.7	90.1	88.1	89.4	104.5	100.8	112.4	101	97.6	100.2	101.3	106.7	103.5	105.9	105	104.5
Capana00g002300	106.2	98.4	102.5	101.9	101.2	106.9	106.6	120.3	107.5	102.9	110.6	101.5	98.8	96.1	100.1	102.2	98.5	97.1	89.8	83.1	95.4	91.5	91.8	89
Capana03g000813	111.6	115	107.4	113.4	114.5	103.6	109	106.3	106.7	96	93.4	93.8	87.6	87	88.3	99.4	103.5	103.9	96.8	95.9	102.4	86.3	84.2	93.9
Capana00g004799	107.1	145.8	139.3	102.8	113.8	109.9	94.4	95.8	89.1	105.9	90	95.1	85.2	86.2	87.1	92	85.1	87.1	97.2	92.6	97.4	115.4	90.8	95
Capana02g003579	60.3	59	55.2	84.5	82.8	84.1	106.5	105.2	102.1	134.2	132.4	120.3	57.5	62.7	60.2	97.6	99.7	105.2	123.1	122.9	128.7	136.3	135.2	144.2
Capana00g004972	117	111.2	106.7	117.5	112.2	110.8	117.2	97.8	88.2	94.1	86.1	97	91.3	103.1	104.6	95.7	102.9	101.2	90.1	101.8	102.7	77.2	85.1	88.7
Capana03g003141	117.7	117.1	115.6	106.3	104.9	100.3	95.5	90.9	86.3	78.6	76.3	75.7	117.2	120.5	126.9	114.6	124.5	124.4	98.4	91.5	97.3	71.6	74.3	73.4
Capana08g002561	103	106.2	108.9	103.7	101.3	98.5	105.8	109.3	101.4	97.6	101.7	94.5	90.8	87.9	96.7	96.5	97.5	98.3	99.8	99.5	103.5	102.8	96.5	98
Capana06g002415	103.2	106.2	115.2	93.3	103.8	118.5	102.1	98	107.8	94.2	90.1	79.6	141.1	126.7	109.7	89.3	94.7	96.3	89.8	96.1	89.4	87.1	84.5	83.5
Capana09g001978	90	86	84.2	91.8	86	89.8	106.1	96.9	102.8	96.5	93.8	102.7	97.1	103.5	98.2	103.6	108.8	96.3	100.4	105	101.5	114.4	120	124.5
Capana06g001970	88.6	92.6	90.7	94.3	97	96.5	84.9	85	91.9	103.9	104.8	101.3	101.7	106.6	108.6	104.6	102.8	101.8	110	104.8	100.9	112	106.3	108.3
Capana07g000175	91.1	91.9	93.3	99.6	94.9	114.3	89.1	92.2	84	94.3	97.3	91.5	105.2	104.8	97.9	107	105.8	102.1	105.3	104.1	112.1	108.4	109	104.8
Capana08g001184	105.7	98.4	101.8	105.9	101.9	102.9	99.8	95.1	99.6	85.2	88.3	88.5	111.4	118	110.2	114.5	113.9	109.3	96.7	98.1	101.3	80.8	86.4	86.5
Capana10g001445	106.1	120.9	97.8	90.8	81	88.2	110.5	77.6	90.9	110.7	85.4	100.6	98.9	114.9	108	91.3	116.7	105.7	98	105.4	112.9	93.6	98	96
Capana08g002797	115.9	104.6	120.9	98.4	99.1	94.3	98.4	101.3	105.5	107.8	114.8	106.3	95.7	93.3	98	95.2	95	93.9	91.8	94.4	92.1	96.9	97.5	89
Capana02g003645	101.7	103.8	94.5	101.7	99.8	104.2	111.8	104.3	106.3	101.6	104.6	105.5	87.8	93.1	91.8	100.3	94.3	96.2	106.1	98.8	98.3	88.9	101.4	103.2
Capana10g001092	129.8	129.4	127.7	114.4	114.5	112.7	85.5	90.2	87.6	64.9	69.3	70.6	128.3	128.1	126.3	118.2	114.6	112.3	93.9	93.3	94.6	65	60.6	68
Capana10g001872	117.5	103.5	110.5	92.2	90.5	96.8	93.8	119.9	103.4	91.5	102.3	92.6	98.9	91.1	95.8	114.1	95.8	100.7	89.4	89.9	94.6	102.5	107	105.7
Capana01g003695	96.9	101.6	101	103.9	100.1	103.2	104.8	102.9	110.9	93.4	84.6	90.1	112	114.5	106.5	108.8	114.4	106.1	93.1	96.9	95.1	87.1	84.9	87.2
Capana11g002257	153.3	0	167.4	157.8	0	177.2	152.2	0	155.9	123.3	0	133.1	156.2	0	146.5	164.2	0	141.9	155.4	0	147.9	137.7	0	130.1
Capana03g004611	94.5	92.9	90.9	99.9	97.5	94.5	99.3	106.2	101	118.3	115	118.3	83.8	84.8	82.4	88.2	89.4	91.1	94.1	93.8	95.6	121.8	120.5	126.3
Capana02g000695	105.5	108.4	102.6	94.5	99.6	95.9	110.1	98.1	96.9	96.6	94.3	93	99.7	101.2	98.1	98.3	103.1	109.6	102.7	103.2	108.3	92.6	92	95.5
Capana01g002261	98.5	105.4	100.4	104.6	110.1	119.8	101.8	106.4	98	115.5	101.9	110.3	100.5	91.5	96.8	87.9	89.4	85	97.8	93.8	98.6	93.2	101.4	91.2
Capana02g002757	159.9	0	158.7	170.2	0	163.8	145.8	0	157	164.5	0	168	139.6	0	135.4	140.7	0	140.3	140.1	0	125.2	139.2	0	151.5
Capana08g001966	105.4	88.5	107.7	96.9	98.5	94.6	119.4	113.3	127.4	100.8	107.8	104.3	93.7	89.6	81.9	95.3	90.8	91	89	94.4	88.7	99.6	117.1	104.4
Capana01g001148	98	89.6	91.3	102.2	94.7	94	108.6	104	125.4	108.1	99.8	99.1	93.5	98.3	92.9	92.8	101.2	96.3	91.4	101.3	95.6	105.4	111	105.4
Capana00g004193	99.9	102	93.3	103.7	109.4	99.5	111.1	110.6	105.4	96.9	95.4	90	106.1	97.7	107.5	96.1	97.6	104.5	89.4	91.3	97.3	96.8	95.9	102.5
Capana03g002188	91.8	100.9	97	96.1	109.8	106.3	96.8	103.8	111.1	113.2	120.5	122.5	90.5	84.4	86.9	95.8	91.7	86.3	90.6	81.9	81.1	125.3	107	108.9
Capana06g002949	108.8	111.9	114.5	103.2	103.5	105.2	73.1	74	74	91.1	95.2	91.9	106.3	101.9	103.5	110.8	107.1	107.3	102.6	99.1	100.6	104.1	107.3	103
Capana03g000711	97	91.3	92.7	91.5	89.8	90.7	95.8	95.5	95.9	98.7	98	108.9	102.6	105.1	103.9	106.4	106.9	104	101.8	102.9	100.1	106.2	110.5	103.8
Capana06g001702	93.5	96	91.5	96	93.5	97.6	117.3	102.9	107.1	102.6	93.8	104.9	85.7	87.8	91	95.8	102.8	95.6	103.7	124.6	105.8	105.4	98.6	106.6
Capana02g003669	99.9	103.1	104.7	101.5	100.6	100.4	101.4	106.8	99.4	85.9	86.5	83.6	104.9	101.9	103.2	112.5	108.5	113.9	97.5	97.2	99.2	96.5	95.5	95.5
Capana10g000269	89.5	92.1	91.5	89.3	87.4	81.3	74.7	82.6	69.5	72.9	80.5	71.3	113.9	111.9	115.3	151.2	137.9	162.5	99.1	96.6	97.3	109.4	111.1	111.4
Capana04g000258	99.5	94.6	121.7	90.9	96.3	97	98	94.9	106.8	105.8	105.7	107.6	89.3	91.1	94.6	104.3	99.4	85.8	97	105.9	84.5	115.3	112	102
Capana01g000221	111.3	108.4	109.3	108.7	103.6	104.8	114.3	113.8	129.3	94.8	96.1	94.5	97.1	98.6	92.4	97.2	96.8	95.3	91.1	93.4	88.3	85.5	89.3	86
Capana11g000333	106.7	96	102.4	98.5	91.9	100.7	89.2	83.7	90.8	102.5	110.3	100.2	96.8	91.2	95.9	94.2	93.6	94.4	96	99.3	95.6	116.2	134	120
Capana01g004019	109.1	109.4	114.6	99.2	100.3	105.7	103.2	98.3	117.6	88.4	88.4	90.7	111.4	113.5	91	96.7	101.5	92.5	97.9	97	95.9	94.1	91.6	92
Capana03g002890	105.2	101.7	100.9	100.5	98.5	96.4	82.1	82.7	85.2	105.9	101.1	103.6	99.5	93.1	92.8	104.8	107.3	107.4	97.8	105.3	103.4	104.4	110.2	110.2
Capana00g003079	99.3	100.4	108.7	99.7	92.7	103.1	103.4	97.6	130.6	93.3	88	85.8	98	109.3	101.3	93.8	109.5	96.9	109.6	102.6	92.1	102.9	99.8	81.4
Capana01g001093	92.9	104.2	98.2	95.2	95	104	119.3	118.2	117.2	105.7	106.1	104	90.9	91.6	89.2	94.8	90.7	94.8	95.2	98.3	93.5	106.2	95.7	99.1
Capana11g000773	100.5	97.2	95.7	99.1	95.9	97.8	89.5	74.6	92.8	89.8	94.5	91	110.8	112.3	108.1	107.1	112	108.9	105.1	110.5	106.9	98.1	103.1	98.7
Capana10g000690	88.6	86.8	84.7	80.5	81.6	78.3	84.8	82.6	79.2	83	82	85.9	117.8	119.6	117.5	123.2	122.8	122.7	117.8	118.8	117.8	104.1	105.9	113.9
Capana09g002331	119.1	119	121.3	100.3	103.7	104.7	91	115.3	92.3	89.1	88.3	91.6	111.6	108	111	113.1	104.2	109.5	91.8	83.6	89.2	83.9	78.1	80.4
Capana04g001795	82.5	87.5	95.5	82.4	94.4	90.2	83.1	89.9	82.7	91.2	93.8	89.7	117.7	108.3	109.6	110.2	106.9	109	109.8	104.5	107.9	123.1	114.6	115.4
Capana08g000977	90.1	95.4	96.9	94.8	103.5	101.7	89.9	97	94.9	96.5	92.5	94	103	103	102.2	105.5	106.3	107.5	102	102.3	100.8	118.2	99.9	102
Capana00g002249	95.7	102	99.6	105.4	106.2	105.1	113.1	103.5	103.7	101.5	103.2	98.8	96	93.8	93	94.9	94.2	96.1	98.4	99.5	100.3	95	97.6	103.3
Capana03g001371	103.1	102.4	101.1	106.7	110.9	107.8	90.2	104.3	106.1	94.4	98.7	100.1	99.8	97.5	98.6	102.8	100.6	98.7	100.1	89.4	90	102.8	96.3	97.5
Capana08g001526	100.1	135.7	141.3	111.7	110.8	113.8	98.3	103.4	103.2	101.6	100	96.4	94.6	88.8	92.6	102.1	83.3	80.3	108.5	96	89.1	83.1	82	83.3
Capana11g000862	105.7	103.4	95.4	103	104.1	103.8	98.2	100.1	100.4	99.3	96.9	97.7	96.4	99.5	99.2	101.8	104.1	107.9	97	96.7	100.1	98.5	95.3	95.6
Capana03g001373	100.4	106	107.2	92.4	88.1	95.7	99.5	119.8	95.1	100.8	93.3	94.3	102	92.8	102	105	115.6	109.5	96.9	89.3	90.9	103.1	95.1	105.2
Capana03g003803	87.6	80.5	105.6	91.5	84.7	105.9	96	92.4	103.1	103.9	100.4	102.8	94.9	99.3	93.8	96.5	97.3	95.5	102	107.4	97.4	127.6	138	96
Capana01g000851	107.7	109.1	109.1	118.1	115.3	113.6	63.1	102.9	83.3	94.5	97.7	94.5	95	93.1	93.6	102.3	88.2	95	123.6	103.3	116	95.7	90.4	94.9
Capana05g002556	101.8	99.1	95.7	91.8	91	86.6	100.8	96	97.9	108.1	112.7	109.9	91.2	92.8	93.2	97.5	96.3	100.3	84.9	90.1	93.1	123.7	121.9	123.3
Capana03g004168	92.5	99.7	97.2	98.6	98.6	100.7	90	93	96.4	96.1	94.5	93.5	96.2	95.9	99.3	118.9	110.9	105.3	105.5	101.1	99.8	102.2	106.2	107.9
Capana07g000255	93.3	104.4	95.3	98	100.1	104.8	104.1	101.3	105.1	93.4	99.6	91.9	102.2	99	87.2	91.8	89	108.8	101.1	100	99.3	116.1	106.7	107.6
Capana02g000344	76.4	85.1	89.5	82.4	90.3	96.3	82.6	91.1	93.4	84.9	89.2	92.3	110.3	108.8	105.2	114.3	104.9	100.7	116.4	107.4	105.7	132.6	123.2	116.9
Capana01g003239	0	166.6	172.4	0	161.8	148.3	0	118.1	145.5	0	144.2	123.5	0	126.2	125.3	0	159.7	167.4	0	173.9	168.2	0	149.5	149.4
Capana02g002843	92.3	85.1	93.3	80.3	86.2	81.3	82.1	81.7	85.1	81.9	84.3	85.2	116.1	118.6	113.5	90.4	90.1	94.4	99	101.1	103.3	157.7	152.9	143.9
Capana02g003387	103.8	97.7	98.9	98.2	92.9	99.5	87.4	85.2	97	71.2	69	76	122.6	126.5	121.5	126.2	130.8	122.5	108.5	114.5	104.5	82.1	83.5	80.1
Capana02g000203	172.5	0	166.5	141.5	0	152.8	152.7	0	149.9	146.9	0	141.2	144.1	0	141	138.3	0	142.6	151.1	0	158.9	153	0	147.1
Capana00g002189	102.2	100	101.7	102.1	111.1	101.7	95.1	94.6	93.1	96.6	98	94.4	104.9	99.5	107.3	109.1	102.3	107.6	97.8	97.6	99.9	92.2	96.9	94.2
Capana08g001651	92.9	87.5	78.9	118.1	123.7	89.9	93.9	89.9	104.1	117.8	112.5	135.4	85.4	91.9	79.8	82.5	86.3	77.3	87.8	92.1	99.1	121.7	116.1	135.4
Capana04g002182	91.4	75.7	83.7	88.1	76.5	83.3	101.8	80.6	79.8	89.1	101	90.9	108.1	115.1	115.6	109.3	110.7	113.9	107.8	128.3	115.5	104.4	112.2	117.4
Capana03g001462	98.3	95.8	106.6	108.8	102.9	104.8	117.2	102.4	110.7	120.4	116.1	113.4	81.4	88.5	89.2	83.8	89.6	85.2	88.4	98.7	91.2	101.7	105.9	98.9
Capana11g000476	105.7	99.4	109.6	108.3	88.8	100.9	112.3	108.4	138.5	93.8	95.5	89.8	90.9	92.9	81.8	85.7	91.7	90.3	97.2	108.3	96.3	106.1	114.9	92.8
Capana04g000055	93.1	94.5	94.9	96.7	101.3	102	115.8	115.1	107.6	116.2	104.5	104.3	91.9	94.6	91.4	94	96.6	97.9	93.8	94.1	99.2	98.4	99.2	102.5
Capana08g002047	79.8	91.4	85.8	88.4	90.4	89.4	121.2	115.5	108.6	96	95.3	97.1	84.7	90.2	84.3	90	93.3	91.2	117.1	110.4	128.7	122.7	113.4	115
Capana02g003546	114.7	112	104.7	112.4	118.6	116.2	91.9	90.6	92.9	86.7	85.1	92.1	109.2	100.7	104.3	99.3	122.3	101.9	99.7	97.5	101.4	86.1	73.2	86.4
Capana03g002195	95.9	92	98.4	96.9	99.2	100.8	108.6	112.1	110.2	99	103.4	97.5	94.1	87.7	91.4	98.2	90.9	96.5	101	99.2	96.5	106.2	115.5	108.8
Capana08g002314	111	110.6	109.4	99.6	98	102.7	51.5	55.3	54.2	93.3	96	92.6	113.9	112.8	111.5	116.6	112.1	115.3	114.3	115.6	116.4	99.9	99.7	97.8
Capana11g000280	106	104.9	99.9	126.3	129.8	123.4	120.6	117.9	122.4	123.2	121.9	125.7	80.1	82.9	81.6	77.7	80.8	79.7	79.5	80.3	80.3	86.6	81.4	87.1
Capana01g002077	102.9	92.7	100.9	97.6	102.7	98.8	94.2	108.4	105.8	102.5	105.1	103.8	106.2	98.9	94.7	103.1	91.5	94	96.6	97.3	100.4	96.9	103.4	101.7
Capana01g002199	113.7	112	110.1	113.3	103.8	105.3	86.3	83.6	101.5	89.2	88.6	95.7	105.3	109.4	105.7	108.9	111.3	103.2	98	103.1	94.9	85.2	88.2	83.5
Capana01g002750	101.7	103.1	98.6	104.7	103.1	96.6	104.8	100.3	96.5	98.4	96	95.6	82	87.8	111.1	112.9	107.4	98.8	90.7	99.8	99.7	104.8	102.5	103.1
Capana10g001290	92.3	85.9	87	99.3	92.8	86.6	99.8	99.1	93.2	116.9	111.6	110	87.3	94.5	100.7	87.7	88.8	95.4	90.2	97.6	97.9	126.5	129.7	129.1
Capana08g001864	152.6	141	157.1	88.8	90.4	90.3	85	84.7	86.2	84.3	83.7	65.9	110.5	117.8	114.9	99.3	106	112.6	96.9	107	98.8	82.5	69.4	74.2
Capana04g001114	108.3	106.4	103.7	102.3	104.7	100.4	96.8	90.4	97.7	101	98.9	99.4	104.3	104.9	99.3	102.6	110.8	110.4	96.4	99.3	102.2	88.3	84.5	86.9
Capana11g001285	90.2	96.6	99.3	100	102.1	99.1	89	96	90.6	95.1	93	92.3	110.7	102	103.5	109.7	111.7	114.1	100.4	102.7	105.8	105	95.9	95.5
Capana11g001283	89.8	91.8	87.1	99.7	95.3	93.4	99.9	102.4	110.9	124.7	108	121.1	93.3	91.3	86.9	87.6	101.2	85.3	93.5	91.6	90.4	111.6	118.4	124.9
Capana08g001728	86.8	95.3	80.4	84.9	98.8	78.8	88	105.9	85.2	105.3	100.9	109.9	110.2	97.5	112.1	108.2	102.2	106.9	102.1	94.8	106.3	114.5	104.6	120.4
Capana07g001653	83.3	80.9	93.4	89.2	87.6	101.9	96.9	117.6	103.1	128.9	142.7	116.8	66.5	56.3	77.2	64	63	73.5	96.3	87.6	92.7	174.9	164.5	141.4
Capana02g001802	148.3	162.4	154.1	131.3	138.7	138.8	105.1	101.8	89	66.4	57.3	62.8	114.7	128	120.8	90.5	80	94.8	83.9	84.5	86.9	59.8	47.3	52.8
Capana06g002286	93.5	84.1	89.4	94.6	102.1	99.7	104.3	104	107.2	100.8	98.7	92.4	91.9	94.4	96	88.7	96.4	96.2	109.1	110.6	110	117.2	109.6	109
Capana11g001524	99.8	118.8	104.8	96.2	99.9	91.8	112.1	99.8	103.3	106.4	98.2	104.9	90.9	91.1	93.8	96.5	101.7	105.4	87.4	89.2	90.9	110.7	101.3	105.1
Capana03g000215	105.7	109.2	108.9	112.2	110.1	103.4	115.5	104.6	101.8	94.3	96.3	98.6	90	94	94.5	93.5	94.1	98.9	98.7	99.6	98.7	90.2	92.1	95.3
Capana01g001049	93.5	103.6	92.6	95.3	99.7	92.6	102.4	101.8	131.5	107.9	115.3	115.6	98.5	98.7	94.7	93.8	91.9	85.4	93.9	96.2	90.4	114.8	93	97.1
Capana06g000572	88.4	103.5	103.7	87.1	98.4	101.6	100.8	98.1	98.2	105.4	99.6	97.8	85.2	96.9	86.1	90.8	100.8	99.7	144.1	96	120.5	98.2	106.5	92.5
Capana00g002847	93	105.2	93.8	97.3	98.9	102.9	105.3	102.7	106.9	102	99.5	95	105.9	103.7	99.4	91.6	98.6	98.2	104.7	101.6	102.8	100.1	89.8	100.9
Capana00g001525	106	107.4	106.6	113.5	109.5	110.1	93	98	100.9	91	90.9	91.2	99.9	98.6	97.3	101.3	99.6	100.8	103.1	105.2	100.5	92.3	90.6	92.8
Capana03g001437	110	109.4	113.3	113.8	114.2	116.6	85.2	85.3	92.7	85.9	87.5	87.6	109.6	109.4	100.9	121.8	121.6	119.2	85.3	94.3	87.4	88.4	78.3	82.4
Capana09g001222	107.2	103.3	100.1	111.8	115	112.7	110.5	117.6	106.1	85.6	98.6	85.7	97.1	90.4	96.2	101.6	95.9	100.7	95.3	91.8	102.1	91	87.5	96.3
Capana03g002556	98.1	103	93.6	103.5	110.6	99.2	98.8	99.6	95.1	95.6	97.2	101.2	101.2	106.3	97.8	114.4	104.7	121.1	94.9	87.1	94.6	93.4	91.5	97.2
Capana01g000841	135.6	158.7	165.2	108.4	103.2	106.1	96.3	97.6	96.3	94.9	94.9	91.5	85.5	82.7	83.7	107.8	101.8	103.8	86.1	77.3	78.3	85.3	83.7	75.1
Capana04g001134	112.6	111.4	111.9	96.8	105.2	105.2	109	102.2	102.9	95.6	96.7	95.9	95.7	91.8	92.3	97.6	93.8	101	96.2	103.7	94.4	96.6	95.2	96.3
Capana02g002797	86.1	87	88.6	87.3	93.9	103	104.6	92.1	85.2	85.8	82.4	84.6	109.4	110.5	108.3	114.2	119.9	119.9	105.7	112	107.4	106.9	102.2	103
Capana07g000087	113.8	115.1	118	101.5	96.6	97.6	109.4	107.9	107.2	84.6	87.1	86.8	102.7	100	106.7	104.6	110.1	107.5	96.4	98.5	99.6	86.9	84.7	76.6
Capana12g002019	114.9	108.7	108.1	105.9	95.9	98.1	101.4	92.1	95.6	87.5	84.1	83.2	102.9	109.8	108.6	110	114	113.9	93.1	98.9	100.3	84.3	96.4	92.1
[truncated: 1,876 more rows]
