# Supplementary material for: iTRAQ-based quantitative proteomic analysis of heat stress-induced mechanisms in pepper seedlings
Source: PeerJ. 2021 Jun 3;9:e11509. doi: 10.7717/peerj.11509 (PMC8180192; doi:10.7717/peerj.11509)
Supplement: Supplemental Information 4 [file peerj-09-11509-s004.xlsx]

## Sheet: Sheet1
Table S2 Clusters of Orthologous Groups (COG) annotation analysis of all heat responsive proteins in HT and HS.
ID	Class Name	Numbers	Proteins
J	Translation, ribosomal structure and biogenesis	289	Capana06g000259;Capana05g001502;Capana06g000748;Capana05g002443;Capana08g001826;Capana06g002582;Capana07g001997;Capana09g000186;Capana05g002294;Capana02g001588;Capana11g001367;Capana03g002242;Capana04g000446;Capana09g002432;Capana09g000211;Capana08g000356;Capana07g001024;Capana11g002306;Capana01g002619;Capana01g001191;Capana09g000191;Capana08g001938;Capana10g002177;Capana00g001529;Capana00g001263…
A	RNA processing and modification	9	Capana03g002577;Capana05g000453;Capana03g002028;Capana06g001253;Capana07g000545;Capana10g002133;Capana01g001857;Capana09g002265;Capana10g001872
K	Transcription	118	Capana00g002159;Capana10g000012;Capana02g001157;Capana10g002490;Capana07g002095;Capana08g002002;Capana11g001010;Capana02g000894;Capana09g000174;Capana07g001024;Capana02g003427;Capana10g000821;Capana04g002416;Capana00g000039;Capana01g002212;Capana08g000827;Capana01g003608;Capana00g004800;Capana04g001758;Capana08g002854;Capana02g002279;Capana00g000664;Capana12g002638;Capana08g001102;Capana00g004799…
L	Replication, recombination and repair	111	Capana00g002159;Capana10g000012;Capana02g001157;Capana07g000131;Capana08g002002;Capana00g003765;Capana11g001010;Capana09g000174;Capana07g001024;Capana02g003427;Capana10g000821;Capana00g000996;Capana07g001707;Capana01g002212;Capana05g001691;Capana00g004800;Capana07g002487;Capana08g002854;Capana03g003514;Capana02g002279;Capana00g000664;Capana03g001694;Capana08g001102;Capana03g003636;Capana00g004799…
B	Chromatin structure and dynamics	14	Capana01g004234;Capana09g000479;Capana01g002565;Capana06g002754;Capana12g000224;Capana03g003806;Capana03g000880;Capana03g003317;Capana08g002207;Capana00g000428;Capana12g002311;Capana04g000250;Capana09g001960;Capana08g002268
D	Cell cycle control, cell division, chromosome partitioning	27	Capana09g002369;Capana10g002507;Capana03g002498;Capana03g001590;Capana05g000453;Capana04g002552;Capana07g001952;Capana08g001058;Capana11g002297;Capana11g002171;Capana00g005006;Capana03g002175;Capana03g003710;Capana10g002487;Capana08g002207;Capana00g002438;Capana00g001766;Capana10g001969;Capana10g002124;Capana01g001226;Capana06g000671;Capana04g000255;Capana10g001872;Capana07g002330;Capana00g001217…
Y	Nuclear structure	1	Capana03g001758
V	Defense mechanisms	15	Capana02g003380;Capana03g002400;Capana03g002399;Capana03g004014;Capana00g003079;Capana01g003068;Capana01g003904;Capana11g002390;Capana03g004013;Capana07g002357;Capana01g001697;Capana10g000383;Capana09g002235;Capana05g002268;Capana05g002266
T	Signal transduction mechanisms	110	Capana00g002159;Capana10g000012;Capana11g000389;Capana02g001157;Capana08g002002;Capana11g001010;Capana05g000202;Capana09g000174;Capana08g002037;Capana02g003427;Capana00g001032;Capana10g002507;Capana01g002212;Capana01g003239;Capana00g004800;Capana08g002854;Capana01g003077;Capana03g002498;Capana00g000664;Capana05g000895;Capana03g001590;Capana08g002036;Capana12g002638;Capana07g002249;Capana07g001923…
M	Cell wall/membrane/envelope biogenesis	86	Capana09g000138;Capana11g000661;Capana04g002210;Capana07g002393;Capana01g000888;Capana09g002040;Capana02g003392;Capana01g001681;Capana04g000040;Capana07g000235;Capana01g001419;Capana04g000041;Capana06g001869;Capana10g000916;Capana02g001645;Capana12g001196;Capana07g001384;Capana08g002809;Capana00g005002;Capana00g004768;Capana00g003378;Capana05g000395;Capana08g000316;Capana00g004374;Capana09g001094…
N	Cell motility	3	Capana03g000205;Capana06g000555;Capana01g003622
Z	Cytoskeleton	25	Capana01g003894;Capana07g002333;Capana10g002507;Capana10g002148;Capana03g002498;Capana03g001590;Capana04g002552;Capana12g001147;Capana10g002196;Capana03g001331;Capana07g000322;Capana12g002711;Capana00g005006;Capana12g001934;Capana04g000187;Capana01g003588;Capana10g001333;Capana04g001698;Capana00g002438;Capana10g002124;Capana04g000255;Capana11g000685;Capana12g000003;Capana00g003591;Capana08g001988
W	Extracellular structures	0	--
U	Intracellular trafficking, secretion, and vesicular transport	78	Capana00g003298;Capana06g002146;Capana04g000210;Capana01g002272;Capana01g000410;Capana02g003392;Capana01g002858;Capana02g001265;Capana01g003307;Capana08g002678;Capana11g000817;Capana01g000717;Capana10g002064;Capana01g002860;Capana10g000117;Capana06g000082;Capana02g000113;Capana07g000083;Capana01g001041;Capana01g002859;Capana02g001651;Capana06g000169;Capana05g002518;Capana11g002360;Capana08g002828…
O	Posttranslational modification, protein turnover, chaperones	349	Capana00g004665;Capana07g001338;Capana06g000667;Capana05g001385;Capana03g000172;Capana08g002723;Capana00g003435;Capana01g000221;Capana08g001258;Capana00g001653;Capana09g000532;Capana02g002314;Capana07g002320;Capana04g002407;Capana01g000410;Capana03g000750;Capana08g001595;Capana08g001532;Capana03g002494;Capana10g001806;Capana06g001178;Capana08g002573;Capana02g002868;Capana04g000290;Capana03g001395…
C	Energy production and conversion	247	Capana03g003831;Capana04g000802;Capana07g001338;Capana07g002304;Capana00g000559;Capana07g000111;Capana03g004406;Capana09g000955;Capana11g000234;Capana08g001258;Capana03g001756;Capana03g003941;Capana05g002207;Capana03g000750;Capana08g001595;Capana03g001927;Capana01g000691;Capana02g000901;Capana00g004429;Capana02g002008;Capana12g001239;Capana04g000290;Capana05g000740;Capana08g002144;Capana07g000050…
G	Carbohydrate transport and metabolism	247	Capana11g000661;Capana01g003270;Capana06g000734;Capana06g000659;Capana09g002040;Capana07g000871;Capana12g002630;Capana02g000067;Capana01g001681;Capana03g001109;Capana04g000040;Capana02g000868;Capana01g003244;Capana01g000250;Capana04g000041;Capana00g002300;Capana06g001869;Capana09g001643;Capana09g001913;Capana09g001505;Capana02g001645;Capana00g002932;Capana02g003387;Capana02g000198;Capana12g002820…
E	Amino acid transport and metabolism	188	Capana03g003708;Capana04g002210;Capana00g005036;Capana09g001956;Capana11g000660;Capana04g001381;Capana11g001342;Capana08g000936;Capana06g001160;Capana06g000726;Capana12g000452;Capana05g000144;Capana01g002878;Capana01g001835;Capana09g000200;Capana09g002021;Capana00g003542;Capana04g002107;Capana09g000893;Capana12g000251;Capana05g002317;Capana03g000070;Capana01g000323;Capana03g001366;Capana02g001916…
F	Nucleotide transport and metabolism	50	Capana03g001368;Capana01g003380;Capana07g000082;Capana09g001505;Capana08g000041;Capana11g000593;Capana04g000659;Capana08g002562;Capana00g001480;Capana09g001723;Capana06g000102;Capana10g002317;Capana12g002804;Capana11g000358;Capana03g001607;Capana12g002055;Capana07g001293;Capana01g000182;Capana08g002642;Capana01g000988;Capana02g001165;Capana10g002223;Capana01g000255;Capana03g000934;Capana03g001387…
H	Coenzyme transport and metabolism	94	Capana09g002331;Capana04g000412;Capana01g000691;Capana05g000126;Capana09g002238;Capana00g003542;Capana03g001024;Capana01g002969;Capana05g001228;Capana09g001431;Capana11g000476;Capana07g002472;Capana03g000633;Capana00g004556;Capana02g003080;Capana02g003489;Capana10g002144;Capana00g004442;Capana06g001953;Capana03g003135;Capana03g001528;Capana00g004151;Capana03g000047;Capana03g001246;Capana10g000104…
I	Lipid transport and metabolism	130	Capana06g001144;Capana01g000681;Capana00g004452;Capana01g003448;Capana09g000172;Capana01g000588;Capana07g002173;Capana12g000027;Capana08g002013;Capana05g001782;Capana01g001030;Capana04g002889;Capana01g003271;Capana03g004100;Capana10g000916;Capana01g003818;Capana08g001733;Capana12g000704;Capana08g000911;Capana12g001673;Capana00g003955;Capana03g001671;Capana00g004063;Capana12g000150;Capana12g001287…
P	Inorganic ion transport and metabolism	72	Capana08g002393;Capana03g001122;Capana07g002459;Capana06g001731;Capana02g003498;Capana03g004628;Capana06g002250;Capana06g001732;Capana04g000886;Capana04g000345;Capana02g002797;Capana10g000843;Capana04g000081;Capana04g001621;Capana06g000100;Capana06g002525;Capana01g003113;Capana11g000180;Capana11g000692;Capana08g001179;Capana08g000883;Capana05g002051;Capana02g001383;Capana08g002063;Capana12g002257…
Q	Secondary metabolites biosynthesis, transport and catabolism	85	Capana11g000038;Capana12g000027;Capana01g001030;Capana04g002889;Capana05g000454;Capana06g000272;Capana08g000660;Capana11g002179;Capana10g001946;Capana03g001811;Capana00g001637;Capana10g002450;Capana08g001371;Capana06g000463;Capana12g000575;Capana07g001878;Capana10g000065;Capana07g001881;Capana10g000326;Capana01g003030;Capana12g001207;Capana01g003681;Capana08g000873;Capana02g002775;Capana02g001122…
R	General function prediction only	478	Capana04g001085;Capana00g002159;Capana08g001222;Capana10g000012;Capana03g000168;Capana03g003648;Capana02g001157;Capana08g002513;Capana03g000346;Capana03g003059;Capana06g002146;Capana01g000177;Capana08g002002;Capana00g003765;Capana06g001400;Capana11g001010;Capana02g003301;Capana02g000014;Capana02g003444;Capana03g001375;Capana12g002831;Capana12g002652;Capana07g002201;Capana01g000052;Capana12g000027…
S	Function unknown	62	Capana10g002243;Capana00g001853;Capana05g001565;Capana02g003328;Capana04g001829;Capana00g003796;Capana01g003957;Capana11g001894;Capana01g001399;Capana05g002507;Capana00g001388;Capana05g000201;Capana00g003011;Capana02g000772;Capana02g002527;Capana06g002888;Capana01g002683;Capana00g004704;Capana03g000387;Capana01g002828;Capana03g000054;Capana02g002131;Capana03g000690;Capana04g001830;Capana08g001316…
X	Mobilome: prophages, transposons	0	--
