# Supplementary material for: iTRAQ-based quantitative proteomic analysis of heat stress-induced mechanisms in pepper seedlings
Source: PeerJ. 2021 Jun 3;9:e11509. doi: 10.7717/peerj.11509 (PMC8180192; doi:10.7717/peerj.11509)
Supplement: Supplemental Information 5 [file peerj-09-11509-s005.xlsx]

## Sheet: Sheet1
Table S3 Kyoto Encyclopedia of Genes and Genomes (KEGG) pathway enrichment of DAPs in HT.
Kegg pathway	ko id	Cluter frequency	All frequency	P-value	Corrected P-value
Protein processing in endoplasmic reticulum	ko04141	45 out of 501 8.98203592814371%	96 out of 1613 5.95164290142591%	0.00058732	0.0581447
Terpenoid backbone biosynthesis	ko00900	14 out of 501 2.79441117764471%	23 out of 1613 1.42591444513329%	0.00281619	0.278803
Porphyrin and chlorophyll metabolism	ko00860	15 out of 501 2.9940119760479%	27 out of 1613 1.67389956602604%	0.00667841	0.661163
Pyrimidine metabolism	ko00240	18 out of 501 3.59281437125748%	35 out of 1613 2.16986980781153%	0.00883532	0.874697
Galactose metabolism	ko00052	17 out of 501 3.39321357285429%	33 out of 1613 2.04587724736516%	0.0106368	1
Amino sugar and nucleotide sugar metabolism	ko00520	23 out of 501 4.59081836327345%	50 out of 1613 3.09981401115933%	0.0172886	1
Carbon fixation in photosynthetic organisms	ko00710	28 out of 501 5.58882235528942%	64 out of 1613 3.96776193428394%	0.0197801	1
Pentose phosphate pathway	ko00030	19 out of 501 3.79241516966068%	40 out of 1613 2.47985120892746%	0.0201537	1
Plant-pathogen interaction	ko04626	15 out of 501 2.9940119760479%	33 out of 1613 2.04587724736516%	0.0561777	1
Photosynthesis	ko00195	19 out of 501 3.79241516966068%	47 out of 1613 2.91382517048977%	0.107515	1
Ribosome	ko03010	55 out of 501 10.9780439121756%	154 out of 1613 9.54742715437074%	0.111845	1
Ribosome biogenesis in eukaryotes	ko03008	9 out of 501 1.79640718562874%	20 out of 1613 1.23992560446373%	0.133897	1
Photosynthesis - antenna proteins	ko00196	9 out of 501 1.79640718562874%	20 out of 1613 1.23992560446373%	0.133897	1
RNA degradation	ko03018	12 out of 501 2.39520958083832%	29 out of 1613 1.79789212647241%	0.156275	1
Oxidative phosphorylation	ko00190	28 out of 501 5.58882235528942%	76 out of 1613 4.71171729696218%	0.161197	1
RNA polymerase	ko03020	5 out of 501 0.998003992015968%	10 out of 1613 0.619962802231866%	0.168359	1
Linoleic acid metabolism	ko00591	3 out of 501 0.598802395209581%	5 out of 1613 0.309981401115933%	0.177062	1
Thiamine metabolism	ko00730	3 out of 501 0.598802395209581%	5 out of 1613 0.309981401115933%	0.177062	1
Starch and sucrose metabolism	ko00500	21 out of 501 4.19161676646707%	57 out of 1613 3.53378797272164%	0.205999	1
Cyanoamino acid metabolism	ko00460	8 out of 501 1.59680638722555%	19 out of 1613 1.17792932424055%	0.209544	1
Glycosphingolipid biosynthesis - ganglio series	ko00604	2 out of 501 0.399201596806387%	3 out of 1613 0.18598884066956%	0.229339	1
Phenylpropanoid biosynthesis	ko00940	13 out of 501 2.59481037924152%	34 out of 1613 2.10787352758834%	0.230637	1
Other glycan degradation	ko00511	5 out of 501 0.998003992015968%	11 out of 1613 0.681959082455053%	0.233573	1
Carotenoid biosynthesis	ko00906	6 out of 501 1.19760479041916%	14 out of 1613 0.867947923124613%	0.246165	1
Nitrogen metabolism	ko00910	6 out of 501 1.19760479041916%	14 out of 1613 0.867947923124613%	0.246165	1
Glycolysis / Gluconeogenesis	ko00010	28 out of 501 5.58882235528942%	80 out of 1613 4.95970241785493%	0.253036	1
Glycosaminoglycan degradation	ko00531	3 out of 501 0.598802395209581%	6 out of 1613 0.37197768133912%	0.275302	1
Arachidonic acid metabolism	ko00590	4 out of 501 0.798403193612774%	9 out of 1613 0.557966522008679%	0.294561	1
Glutathione metabolism	ko00480	20 out of 501 3.99201596806387%	57 out of 1613 3.53378797272164%	0.296218	1
Ubiquinone and other terpenoid-quinone biosynthesis	ko00130	5 out of 501 0.998003992015968%	12 out of 1613 0.743955362678239%	0.304322	1
Diterpenoid biosynthesis	ko00904	1 out of 501 0.199600798403194%	1 out of 1613 0.0619962802231866%	0.310601	1
Monoterpenoid biosynthesis	ko00902	1 out of 501 0.199600798403194%	1 out of 1613 0.0619962802231866%	0.310601	1
Purine metabolism	ko00230	20 out of 501 3.99201596806387%	59 out of 1613 3.65778053316801%	0.362719	1
Flavonoid biosynthesis	ko00941	2 out of 501 0.399201596806387%	4 out of 1613 0.247985120892746%	0.367005	1
Glycosphingolipid biosynthesis - globo series	ko00603	2 out of 501 0.399201596806387%	4 out of 1613 0.247985120892746%	0.367005	1
Base excision repair	ko03410	2 out of 501 0.399201596806387%	4 out of 1613 0.247985120892746%	0.367005	1
alpha-Linolenic acid metabolism	ko00592	7 out of 501 1.39720558882236%	19 out of 1613 1.17792932424055%	0.372273	1
Glyoxylate and dicarboxylate metabolism	ko00630	15 out of 501 2.9940119760479%	44 out of 1613 2.72783632982021%	0.384674	1
Pentose and glucuronate interconversions	ko00040	8 out of 501 1.59680638722555%	23 out of 1613 1.42591444513329%	0.425182	1
Sphingolipid metabolism	ko00600	4 out of 501 0.798403193612774%	11 out of 1613 0.681959082455053%	0.461623	1
Fatty acid elongation	ko00062	3 out of 501 0.598802395209581%	8 out of 1613 0.495970241785493%	0.475219	1
Homologous recombination	ko03440	2 out of 501 0.399201596806387%	5 out of 1613 0.309981401115933%	0.493634	1
Folate biosynthesis	ko00790	2 out of 501 0.399201596806387%	5 out of 1613 0.309981401115933%	0.493634	1
Stilbenoid, diarylheptanoid and gingerol biosynthesis	ko00945	1 out of 501 0.199600798403194%	2 out of 1613 0.123992560446373%	0.524862	1
Sulfur relay system	ko04122	1 out of 501 0.199600798403194%	2 out of 1613 0.123992560446373%	0.524862	1
Anthocyanin biosynthesis	ko00942	1 out of 501 0.199600798403194%	2 out of 1613 0.123992560446373%	0.524862	1
Circadian rhythm - plant	ko04712	1 out of 501 0.199600798403194%	2 out of 1613 0.123992560446373%	0.524862	1
Lysine biosynthesis	ko00300	3 out of 501 0.598802395209581%	9 out of 1613 0.557966522008679%	0.565548	1
Mismatch repair	ko03430	3 out of 501 0.598802395209581%	9 out of 1613 0.557966522008679%	0.565548	1
Zeatin biosynthesis	ko00908	2 out of 501 0.399201596806387%	6 out of 1613 0.37197768133912%	0.6028	1
Fructose and mannose metabolism	ko00051	10 out of 501 1.99600798403194%	33 out of 1613 2.04587724736516%	0.603596	1
Ascorbate and aldarate metabolism	ko00053	7 out of 501 1.39720558882236%	23 out of 1613 1.42591444513329%	0.604434	1
SNARE interactions in vesicular transport	ko04130	4 out of 501 0.798403193612774%	13 out of 1613 0.805951642901426%	0.612586	1
Carbon metabolism	ko01200	54 out of 501 10.7784431137725%	178 out of 1613 11.0353378797272%	0.617558	1
DNA replication	ko03030	3 out of 501 0.598802395209581%	10 out of 1613 0.619962802231866%	0.645628	1
Plant hormone signal transduction	ko04075	5 out of 501 0.998003992015968%	17 out of 1613 1.05393676379417%	0.64831	1
Protein export	ko03060	7 out of 501 1.39720558882236%	24 out of 1613 1.48791072535648%	0.655312	1
Synthesis and degradation of ketone bodies	ko00072	1 out of 501 0.199600798403194%	3 out of 1613 0.18598884066956%	0.672624	1
Phenylalanine, tyrosine and tryptophan biosynthesis	ko00400	6 out of 501 1.19760479041916%	21 out of 1613 1.30192188468692%	0.677404	1
Cysteine and methionine metabolism	ko00270	12 out of 501 2.39520958083832%	42 out of 1613 2.60384376937384%	0.693666	1
Vitamin B6 metabolism	ko00750	2 out of 501 0.399201596806387%	8 out of 1613 0.495970241785493%	0.765757	1
Phenylalanine metabolism	ko00360	7 out of 501 1.39720558882236%	27 out of 1613 1.67389956602604%	0.782373	1
Phagosome	ko04145	7 out of 501 1.39720558882236%	27 out of 1613 1.67389956602604%	0.782373	1
beta-Alanine metabolism	ko00410	4 out of 501 0.798403193612774%	16 out of 1613 0.991940483570986%	0.783192	1
Nucleotide excision repair	ko03420	3 out of 501 0.598802395209581%	13 out of 1613 0.805951642901426%	0.820798	1
Sulfur metabolism	ko00920	4 out of 501 0.798403193612774%	17 out of 1613 1.05393676379417%	0.824694	1
Ubiquitin mediated proteolysis	ko04120	5 out of 501 0.998003992015968%	21 out of 1613 1.30192188468692%	0.830898	1
Regulation of autophagy	ko04140	1 out of 501 0.199600798403194%	5 out of 1613 0.309981401115933%	0.844713	1
Taurine and hypotaurine metabolism	ko00430	1 out of 501 0.199600798403194%	5 out of 1613 0.309981401115933%	0.844713	1
Valine, leucine and isoleucine degradation	ko00280	7 out of 501 1.39720558882236%	29 out of 1613 1.79789212647241%	0.845383	1
Selenocompound metabolism	ko00450	3 out of 501 0.598802395209581%	14 out of 1613 0.867947923124613%	0.859909	1
Glycine, serine and threonine metabolism	ko00260	10 out of 501 1.99600798403194%	41 out of 1613 2.54184748915065%	0.866878	1
Alanine, aspartate and glutamate metabolism	ko00250	7 out of 501 1.39720558882236%	30 out of 1613 1.8598884066956%	0.870912	1
Steroid biosynthesis	ko00100	1 out of 501 0.199600798403194%	6 out of 1613 0.37197768133912%	0.893095	1
Riboflavin metabolism	ko00740	1 out of 501 0.199600798403194%	7 out of 1613 0.433973961562306%	0.926424	1
Biosynthesis of amino acids	ko01230	37 out of 501 7.38522954091816%	144 out of 1613 8.92746435213887%	0.941589	1
Aminoacyl-tRNA biosynthesis	ko00970	10 out of 501 1.99600798403194%	46 out of 1613 2.85182889026658%	0.943219	1
RNA transport	ko03013	14 out of 501 2.79441117764471%	63 out of 1613 3.90576565406076%	0.957538	1
Endocytosis	ko04144	9 out of 501 1.79640718562874%	44 out of 1613 2.72783632982021%	0.96052	1
Phosphatidylinositol signaling system	ko04070	2 out of 501 0.399201596806387%	14 out of 1613 0.867947923124613%	0.960586	1
N-Glycan biosynthesis	ko00510	2 out of 501 0.399201596806387%	14 out of 1613 0.867947923124613%	0.960586	1
One carbon pool by folate	ko00670	2 out of 501 0.399201596806387%	14 out of 1613 0.867947923124613%	0.960586	1
Butanoate metabolism	ko00650	2 out of 501 0.399201596806387%	15 out of 1613 0.929944203347799%	0.971241	1
Ether lipid metabolism	ko00565	1 out of 501 0.199600798403194%	10 out of 1613 0.619962802231866%	0.976055	1
Spliceosome	ko03040	16 out of 501 3.1936127744511%	75 out of 1613 4.649721016739%	0.979695	1
Pyruvate metabolism	ko00620	14 out of 501 2.79441117764471%	70 out of 1613 4.33973961562306%	0.987831	1
Arginine and proline metabolism	ko00330	5 out of 501 0.998003992015968%	33 out of 1613 2.04587724736516%	0.98982	1
Propanoate metabolism	ko00640	2 out of 501 0.399201596806387%	19 out of 1613 1.17792932424055%	0.992115	1
Inositol phosphate metabolism	ko00562	1 out of 501 0.199600798403194%	14 out of 1613 0.867947923124613%	0.994661	1
Tyrosine metabolism	ko00350	1 out of 501 0.199600798403194%	14 out of 1613 0.867947923124613%	0.994661	1
Fatty acid degradation	ko00071	2 out of 501 0.399201596806387%	22 out of 1613 1.36391816491011%	0.997093	1
Peroxisome	ko04146	4 out of 501 0.798403193612774%	34 out of 1613 2.10787352758834%	0.997992	1
2-Oxocarboxylic acid metabolism	ko01210	4 out of 501 0.798403193612774%	35 out of 1613 2.16986980781153%	0.998506	1
Citrate cycle (TCA cycle)	ko00020	7 out of 501 1.39720558882236%	50 out of 1613 3.09981401115933%	0.998654	1
Fatty acid biosynthesis	ko00061	2 out of 501 0.399201596806387%	25 out of 1613 1.54990700557967%	0.998947	1
Glycerophospholipid metabolism	ko00564	2 out of 501 0.399201596806387%	26 out of 1613 1.61190328580285%	0.999252	1
Fatty acid metabolism	ko01212	4 out of 501 0.798403193612774%	38 out of 1613 2.35585864848109%	0.999394	1
mRNA surveillance pathway	ko03015	3 out of 501 0.598802395209581%	35 out of 1613 2.16986980781153%	0.999727	1
Proteasome	ko03050	3 out of 501 0.598802395209581%	38 out of 1613 2.35585864848109%	0.999898	1
