# Supplementary material for: iTRAQ-based quantitative proteomic analysis of heat stress-induced mechanisms in pepper seedlings
Source: PeerJ. 2021 Jun 3;9:e11509. doi: 10.7717/peerj.11509 (PMC8180192; doi:10.7717/peerj.11509)
Supplement: Supplemental Information 6 [file peerj-09-11509-s006.xlsx]

## Sheet: Sheet1
Table S4 Kyoto Encyclopedia of Genes and Genomes (KEGG) pathway enrichment of DAPs in HS
Kegg pathway	ko id	Cluter frequency	All frequency	P-value	Corrected_P-value
Carbon fixation in photosynthetic organisms	ko00710	36 out of 493 7.30223123732252%	64 out of 1613 3.96776193428394%	1.18589e-05	0.00125704
Protein processing in endoplasmic reticulum	ko04141	48 out of 493 9.73630831643002%	96 out of 1613 5.95164290142591%	3.12699e-05	0.00331461
Glyoxylate and dicarboxylate metabolism	ko00630	23 out of 493 4.66531440162272%	44 out of 1613 2.72783632982021%	0.00189485	0.200854
Pentose phosphate pathway	ko00030	21 out of 493 4.25963488843813%	40 out of 1613 2.47985120892746%	0.00277898	0.294572
Phenylpropanoid biosynthesis	ko00940	17 out of 493 3.44827586206897%	34 out of 1613 2.10787352758834%	0.0129113	1
Terpenoid backbone biosynthesis	ko00900	12 out of 493 2.43407707910751%	23 out of 1613 1.42591444513329%	0.0240048	1
Carbon metabolism	ko01200	66 out of 493 13.3874239350913%	178 out of 1613 11.0353378797272%	0.0291275	1
Nitrogen metabolism	ko00910	8 out of 493 1.62271805273834%	14 out of 1613 0.867947923124613%	0.0344739	1
Biosynthesis of amino acids	ko01230	54 out of 493 10.9533468559838%	144 out of 1613 8.92746435213887%	0.0376274	1
Glutathione metabolism	ko00480	24 out of 493 4.86815415821501%	57 out of 1613 3.53378797272164%	0.0401382	1
Phenylalanine metabolism	ko00360	13 out of 493 2.6369168356998%	27 out of 1613 1.67389956602604%	0.0402339	1
Porphyrin and chlorophyll metabolism	ko00860	13 out of 493 2.6369168356998%	27 out of 1613 1.67389956602604%	0.0402339	1
Glycine, serine and threonine metabolism	ko00260	18 out of 493 3.65111561866126%	41 out of 1613 2.54184748915065%	0.0469388	1
C5-Branched dibasic acid metabolism	ko00660	4 out of 493 0.811359026369168%	6 out of 1613 0.37197768133912%	0.0746615	1
Valine, leucine and isoleucine biosynthesis	ko00290	6 out of 493 1.21703853955375%	11 out of 1613 0.681959082455053%	0.0840633	1
Flavonoid biosynthesis	ko00941	3 out of 493 0.608519269776876%	4 out of 1613 0.247985120892746%	0.0877666	1
Cyanoamino acid metabolism	ko00460	9 out of 493 1.82555780933063%	19 out of 1613 1.17792932424055%	0.0916301	1
Anthocyanin biosynthesis	ko00942	2 out of 493 0.405679513184584%	2 out of 1613 0.123992560446373%	0.0932852	1
Stilbenoid, diarylheptanoid and gingerol biosynthesis	ko00945	2 out of 493 0.405679513184584%	2 out of 1613 0.123992560446373%	0.0932852	1
Photosynthesis	ko00195	19 out of 493 3.85395537525355%	47 out of 1613 2.91382517048977%	0.0939548	1
Galactose metabolism	ko00052	14 out of 493 2.83975659229209%	33 out of 1613 2.04587724736516%	0.0983852	1
Fructose and mannose metabolism	ko00051	14 out of 493 2.83975659229209%	33 out of 1613 2.04587724736516%	0.0983852	1
Cysteine and methionine metabolism	ko00270	17 out of 493 3.44827586206897%	42 out of 1613 2.60384376937384%	0.108529	1
Ribosome biogenesis in eukaryotes	ko03008	9 out of 493 1.82555780933063%	20 out of 1613 1.23992560446373%	0.123313	1
Glycolysis / Gluconeogenesis	ko00010	29 out of 493 5.88235294117647%	80 out of 1613 4.95970241785493%	0.156722	1
Folate biosynthesis	ko00790	3 out of 493 0.608519269776876%	5 out of 1613 0.309981401115933%	0.170297	1
Linoleic acid metabolism	ko00591	3 out of 493 0.608519269776876%	5 out of 1613 0.309981401115933%	0.170297	1
Plant-pathogen interaction	ko04626	13 out of 493 2.6369168356998%	33 out of 1613 2.04587724736516%	0.177351	1
Sphingolipid metabolism	ko00600	5 out of 493 1.01419878296146%	11 out of 1613 0.681959082455053%	0.222224	1
Other glycan degradation	ko00511	5 out of 493 1.01419878296146%	11 out of 1613 0.681959082455053%	0.222224	1
Carotenoid biosynthesis	ko00906	6 out of 493 1.21703853955375%	14 out of 1613 0.867947923124613%	0.233099	1
Amino sugar and nucleotide sugar metabolism	ko00520	18 out of 493 3.65111561866126%	50 out of 1613 3.09981401115933%	0.241596	1
RNA degradation	ko03018	11 out of 493 2.23123732251521%	29 out of 1613 1.79789212647241%	0.248536	1
Phagosome	ko04145	10 out of 493 2.02839756592292%	27 out of 1613 1.67389956602604%	0.293263	1
Diterpenoid biosynthesis	ko00904	1 out of 493 0.202839756592292%	1 out of 1613 0.0619962802231866%	0.305642	1
alpha-Linolenic acid metabolism	ko00592	7 out of 493 1.41987829614604%	19 out of 1613 1.17792932424055%	0.354166	1
Glycosphingolipid biosynthesis - globo series	ko00603	2 out of 493 0.405679513184584%	4 out of 1613 0.247985120892746%	0.358219	1
Starch and sucrose metabolism	ko00500	19 out of 493 3.85395537525355%	57 out of 1613 3.53378797272164%	0.370229	1
2-Oxocarboxylic acid metabolism	ko01210	12 out of 493 2.43407707910751%	35 out of 1613 2.16986980781153%	0.375155	1
One carbon pool by folate	ko00670	5 out of 493 1.01419878296146%	14 out of 1613 0.867947923124613%	0.434249	1
Alanine, aspartate and glutamate metabolism	ko00250	10 out of 493 2.02839756592292%	30 out of 1613 1.8598884066956%	0.437695	1
Phenylalanine, tyrosine and tryptophan biosynthesis	ko00400	7 out of 493 1.41987829614604%	21 out of 1613 1.30192188468692%	0.472316	1
Isoquinoline alkaloid biosynthesis	ko00950	2 out of 493 0.405679513184584%	5 out of 1613 0.309981401115933%	0.4835	1
Thiamine metabolism	ko00730	2 out of 493 0.405679513184584%	5 out of 1613 0.309981401115933%	0.4835	1
Circadian rhythm - plant	ko04712	1 out of 493 0.202839756592292%	2 out of 1613 0.123992560446373%	0.517998	1
Sulfur relay system	ko04122	1 out of 493 0.202839756592292%	2 out of 1613 0.123992560446373%	0.517998	1
Ribosome	ko03010	47 out of 493 9.53346855983773%	154 out of 1613 9.54742715437074%	0.537837	1
Arachidonic acid metabolism	ko00590	3 out of 493 0.608519269776876%	9 out of 1613 0.557966522008679%	0.552504	1
Oxidative phosphorylation	ko00190	23 out of 493 4.66531440162272%	76 out of 1613 4.71171729696218%	0.567928	1
Glycosaminoglycan degradation	ko00531	2 out of 493 0.405679513184584%	6 out of 1613 0.37197768133912%	0.592283	1
Plant hormone signal transduction	ko04075	5 out of 493 1.01419878296146%	17 out of 1613 1.05393676379417%	0.631606	1
RNA polymerase	ko03020	3 out of 493 0.608519269776876%	10 out of 1613 0.619962802231866%	0.632738	1
Glycerolipid metabolism	ko00561	6 out of 493 1.21703853955375%	21 out of 1613 1.30192188468692%	0.659457	1
Ubiquitin mediated proteolysis	ko04120	6 out of 493 1.21703853955375%	21 out of 1613 1.30192188468692%	0.659457	1
Selenocompound metabolism	ko00450	4 out of 493 0.811359026369168%	14 out of 1613 0.867947923124613%	0.662753	1
Pyrimidine metabolism	ko00240	10 out of 493 2.02839756592292%	35 out of 1613 2.16986980781153%	0.664346	1
Synthesis and degradation of ketone bodies	ko00072	1 out of 493 0.202839756592292%	3 out of 1613 0.18598884066956%	0.665501	1
Degradation of aromatic compounds	ko01220	1 out of 493 0.202839756592292%	3 out of 1613 0.18598884066956%	0.665501	1
Glycosphingolipid biosynthesis - ganglio series	ko00604	1 out of 493 0.202839756592292%	3 out of 1613 0.18598884066956%	0.665501	1
Pantothenate and CoA biosynthesis	ko00770	3 out of 493 0.608519269776876%	11 out of 1613 0.681959082455053%	0.702374	1
Arginine and proline metabolism	ko00330	9 out of 493 1.82555780933063%	33 out of 1613 2.04587724736516%	0.72209	1
Vitamin B6 metabolism	ko00750	2 out of 493 0.405679513184584%	8 out of 1613 0.495970241785493%	0.756367	1
Ubiquinone and other terpenoid-quinone biosynthesis	ko00130	3 out of 493 0.608519269776876%	12 out of 1613 0.743955362678239%	0.761452	1
Base excision repair	ko03410	1 out of 493 0.202839756592292%	4 out of 1613 0.247985120892746%	0.767928	1
ABC transporters	ko02010	1 out of 493 0.202839756592292%	4 out of 1613 0.247985120892746%	0.767928	1
beta-Alanine metabolism	ko00410	4 out of 493 0.811359026369168%	16 out of 1613 0.991940483570986%	0.770472	1
Proteasome	ko03050	10 out of 493 2.02839756592292%	38 out of 1613 2.35585864848109%	0.771261	1
Protein export	ko03060	6 out of 493 1.21703853955375%	24 out of 1613 1.48791072535648%	0.790681	1
Aminoacyl-tRNA biosynthesis	ko00970	12 out of 493 2.43407707910751%	46 out of 1613 2.85182889026658%	0.795169	1
Nucleotide excision repair	ko03420	3 out of 493 0.608519269776876%	13 out of 1613 0.805951642901426%	0.810648	1
Sulfur metabolism	ko00920	4 out of 493 0.811359026369168%	17 out of 1613 1.05393676379417%	0.8132	1
Lysine biosynthesis	ko00300	2 out of 493 0.405679513184584%	9 out of 1613 0.557966522008679%	0.814614	1
Tropane, piperidine and pyridine alkaloid biosynthesis	ko00960	2 out of 493 0.405679513184584%	9 out of 1613 0.557966522008679%	0.814614	1
Mismatch repair	ko03430	2 out of 493 0.405679513184584%	9 out of 1613 0.557966522008679%	0.814614	1
Valine, leucine and isoleucine degradation	ko00280	7 out of 493 1.41987829614604%	29 out of 1613 1.79789212647241%	0.831378	1
Homologous recombination	ko03440	1 out of 493 0.202839756592292%	5 out of 1613 0.309981401115933%	0.839035	1
Purine metabolism	ko00230	15 out of 493 3.04259634888438%	59 out of 1613 3.65778053316801%	0.845706	1
Inositol phosphate metabolism	ko00562	3 out of 493 0.608519269776876%	14 out of 1613 0.867947923124613%	0.850982	1
Phosphatidylinositol signaling system	ko04070	3 out of 493 0.608519269776876%	14 out of 1613 0.867947923124613%	0.850982	1
Tyrosine metabolism	ko00350	3 out of 493 0.608519269776876%	14 out of 1613 0.867947923124613%	0.850982	1
Glycerophospholipid metabolism	ko00564	6 out of 493 1.21703853955375%	26 out of 1613 1.61190328580285%	0.854084	1
DNA replication	ko03030	2 out of 493 0.405679513184584%	10 out of 1613 0.619962802231866%	0.860082	1
Pentose and glucuronate interconversions	ko00040	5 out of 493 1.01419878296146%	23 out of 1613 1.42591444513329%	0.878238	1
Butanoate metabolism	ko00650	3 out of 493 0.608519269776876%	15 out of 1613 0.929944203347799%	0.88362	1
Zeatin biosynthesis	ko00908	1 out of 493 0.202839756592292%	6 out of 1613 0.37197768133912%	0.888386	1
Steroid biosynthesis	ko00100	1 out of 493 0.202839756592292%	6 out of 1613 0.37197768133912%	0.888386	1
Photosynthesis - antenna proteins	ko00196	4 out of 493 0.811359026369168%	20 out of 1613 1.23992560446373%	0.903783	1
Spliceosome	ko03040	18 out of 493 3.65111561866126%	75 out of 1613 4.649721016739%	0.920591	1
Riboflavin metabolism	ko00740	1 out of 493 0.202839756592292%	7 out of 1613 0.433973961562306%	0.922627	1
Pyruvate metabolism	ko00620	16 out of 493 3.24543610547667%	70 out of 1613 4.33973961562306%	0.944262	1
Ascorbate and aldarate metabolism	ko00053	4 out of 493 0.811359026369168%	23 out of 1613 1.42591444513329%	0.953157	1
Propanoate metabolism	ko00640	3 out of 493 0.608519269776876%	19 out of 1613 1.17792932424055%	0.959323	1
Peroxisome	ko04146	6 out of 493 1.21703853955375%	34 out of 1613 2.10787352758834%	0.972575	1
Ether lipid metabolism	ko00565	1 out of 493 0.202839756592292%	10 out of 1613 0.619962802231866%	0.974268	1
Tryptophan metabolism	ko00380	1 out of 493 0.202839756592292%	10 out of 1613 0.619962802231866%	0.974268	1
mRNA surveillance pathway	ko03015	6 out of 493 1.21703853955375%	35 out of 1613 2.16986980781153%	0.978211	1
Endocytosis	ko04144	8 out of 493 1.62271805273834%	44 out of 1613 2.72783632982021%	0.980076	1
Histidine metabolism	ko00340	1 out of 493 0.202839756592292%	11 out of 1613 0.681959082455053%	0.982182	1
Biosynthesis of unsaturated fatty acids	ko01040	1 out of 493 0.202839756592292%	11 out of 1613 0.681959082455053%	0.982182	1
SNARE interactions in vesicular transport	ko04130	1 out of 493 0.202839756592292%	13 out of 1613 0.805951642901426%	0.991463	1
N-Glycan biosynthesis	ko00510	1 out of 493 0.202839756592292%	14 out of 1613 0.867947923124613%	0.994094	1
RNA transport	ko03013	11 out of 493 2.23123732251521%	63 out of 1613 3.90576565406076%	0.994737	1
Fatty acid biosynthesis	ko00061	2 out of 493 0.405679513184584%	25 out of 1613 1.54990700557967%	0.998765	1
Fatty acid degradation	ko00071	1 out of 493 0.202839756592292%	22 out of 1613 1.36391816491011%	0.999693	1
Citrate cycle (TCA cycle)	ko00020	5 out of 493 1.01419878296146%	50 out of 1613 3.09981401115933%	0.999895	1
